# Supplementary material for: Global analysis of genetic circuitry and adaptive mechanisms enabling resistance to the azole antifungal drugs
Source: PLoS Genet. 2018 Apr 27;14(4):e1007319. doi: 10.1371/journal.pgen.1007319 (PMC5922528; doi:10.1371/journal.pgen.1007319)
Supplement: S1 Table — (XLS) [file pgen.1007319.s001.xls]

## Sheet: Summary
S1 Table: Mapping the ERG3 genetic interaction network in S. cerevisiae.
Sheet 1: SGA Fitness Scores and associated P-values
Sheet 2: Correlations between ERG3 genetic interaction network interaction networks of other query genes.
Source	thecellmap.org
Downloaded on	2017-10-05 10:10:22
Content	Genetic interactions scores (GI Scores) and genetic interaction profile similarities (Profile Sim.) for genes YLR056W (ERG3)
Description
	The SGA score measures the extent to which a double mutant colony size deviates from the colony size expected from combining two mutations together. The SGA score measures the extent to which a double mutant colony size deviates from the colony size expected from combining two mutations together. The tab labeled "GI Scores" includes negative (putative synthetic sick/lethal) and positive interacti…
Legend:
A	Genetic Interaction Profiles similar to gene of interest (Pearson Correlation Coefficient > 0.2)
B	Significant negative genetic interactions (stringent cutoff: score < -0.12, p-value < 0.05)
C	Significant negative genetic interactions (intermediate cutoff: score < -0.08, p-value < 0.05)
D	Significant positive genetic interactions (stringent cutoff: score > 0.16, p-value < 0.05)
E	Significant positive genetic interactions (intermediate cutoff: score > 0.08, p-value < 0.05)
F	Genes located immediately adjacent to the selected gene
-supp	This indicates that the strain also carries a secondary suppressor mutation.
	See van Leeuwen et al, 2016 for more details.

## Sheet: SGA Score
Sheet 1: SGA Fitness Scores and associated P-values
ORF	Allele	Score	p-value	Annotations		ORF	Allele	Score	p-value	Annotations
YKL211C	trp3Δ	-0.5369	0			YBR251W	mrps5-supp1Δ	0.5053	0.0009669	Carries Suppressor Mutation
YFL034W	mil1Δ	-0.4838	1.312e-63			YBR282W	mrpl27-supp1Δ	0.4132	0.0001656	Carries Suppressor Mutation
YMR071C	tvp18Δ	-0.477	2.807e-125			YJR022W	lsm8-5001-supp1	0.3758	4.225e-05	Carries Suppressor Mutation
YPR090W	ypr090wΔ	-0.4762	3.622e-61			YBR039W	atp3Δ	0.3487	7.3e-06
YOL149W	dcp1-5007	-0.4597	2.443e-11			YAL013W	dep1Δ	0.3361	4.638e-08
YIL008W	urm1Δ	-0.4416	6.207e-40			YNL221C	pop1-5003	0.3278	0
YHR125W	yhr125wΔ	-0.4264	1.05e-30			YBR037C	sco1Δ	0.3158	0.00487
YPR060C	aro7Δ	-0.4263	2.29e-45			YBR173C	ump1Δ	0.2966	0.005868
YPR029C	apl4Δ	-0.4234	8.371e-34			YER079W	yer079wΔ	0.2909	0.0005853
YEL002C	wbp1-1	-0.4129	7.145e-59			YDR196C	cab5-1	0.2861	0.00714
YGL148W	aro2Δ	-0.411	7.443e-60			YDR388W	rvs167Δ	0.2855	1.857e-14
YKL135C	apl2Δ	-0.4109	0			YBR256C	rib5-5002	0.284	0.002195
YIL044C	age2Δ	-0.3989	0			YHR190W	erg9-5001	0.2839	5.278e-16
YER090W	trp2Δ	-0.3886	2.048e-23			YGL012W	erg4Δ	0.2753	3.29e-07
YNL280C	erg24-supp1Δ	-0.3742	3.349e-05	Carries Suppressor Mutation		YNL330C	rpd3Δ	0.2706	8.941e-08
YER014C-A	bud25-supp1Δ	-0.37	1.655e-29	Carries Suppressor Mutation		YBR109C	cmd1-3	0.2674	0.008215
YNL181W	pbr1-5007	-0.3688	1.894e-11			YNL054W	vac7Δ	0.2658	0.00184
YDR437W	gpi19-5001	-0.365	6.337e-11			YJL097W	phs1-5001	0.2566	8.321e-05
YOR115C	trs33Δ	-0.3645	8.695e-42			YBL080C	pet112Δ	0.2559	9.294e-19
YOR070C	gyp1Δ	-0.3637	3.43e-121			YER147C	scc4-4	0.2556	0.04784
YML048W	gsf2Δ	-0.3583	1.152e-06			YDR276C	pmp3Δ	0.2531	1.113e-15
YEL055C	pol5-3	-0.3532	7.776e-06			YPL090C	rps6aΔ	0.2502	2.445e-29
YDR127W	aro1Δ	-0.3453	1.384e-65			YBR036C	csg2Δ	0.2502	0.001095
YKL154W	srp102-510	-0.3442	1.312e-28			YER122C	glo3-supp1Δ	0.2467	0.006738	Carries Suppressor Mutation
YDL080C	thi3Δ	-0.338	2.317e-15			YER157W	cog3-2	0.2466	0.0001652
YJL031C	bet4-5001	-0.3343	5.746e-12			YBR109C	cmd1-1	0.2419	0.0006413
YBR255W	mtc4Δ	-0.3338	0			YHR072W	erg7-5003	0.2407	0.005427
YPR065W	rox1Δ	-0.3337	3.435e-29			YOL004W	sin3Δ	0.2378	0.002494
YDR047W	hem12-5005	-0.3326	1.253e-58			YNR026C	sec12-1	0.2361	1.957e-18
YMR015C	erg5Δ	-0.3308	7.901e-64			YER157W	cog3-1	0.2361	0.001108
YEL034W	hyp2-3	-0.3296	1.067e-05			YMR268C	prp24-ts	0.2357	0.01204
YGL107C	rmd9-supp1Δ	-0.3276	1.023e-19	Carries Suppressor Mutation		YBL020W	rft1-5028	0.2348	0.02568
YGL233W	sec15-1	-0.3248	0			YBR198C	taf5-15	0.2328	1.96e-07
YMR218C	trs130-5003	-0.324	0			YDR288W	nse3-ts4	0.2328	2.919e-29
YOL052C	spe2Δ	-0.3214	8.393e-28			YFL036W	rpo41-supp1Δ	0.229	0.003732	Carries Suppressor Mutation
YNL113W	rpc19-5012	-0.3204	3.964e-55			YER048W-A	isd11-5003	0.2283	0.01457
YOR326W	myo2-16	-0.3202	2.236e-13			YIL048W	neo1-2	0.2263	2.31e-18
YMR047C	nup116-5025	-0.3201	6.939e-68			YMR216C	sky1Δ	0.2262	0.00452
YKL078W	dhr2-5001	-0.3192	1.25e-24			YNL240C	nar1-5001	0.2248	0.007571
YHR151C	mtc6Δ	-0.3185	1.091e-158			YBR238C	ybr238cΔ	0.2224	0.00187
YJL031C	bet4-5002	-0.3167	2.241e-07			YBR289W	snf5Δ	0.2215	0.00284
YDR212W	tcp1-2	-0.3163	2.73e-50			YBR095C	rxt2Δ	0.2164	0.001325
YNL118C	dcp2-7	-0.3161	2.455e-07			YBR035C	pdx3Δ	0.2151	0.0006502
YDR161W	acl4Δ	-0.3076	7.708e-08			YBL007C	sla1Δ	0.2151	6.814e-18
YDL090C	ram1-supp1Δ	-0.3024	2.713e-06	Carries Suppressor Mutation		YER025W	gcd11-5001-supp1	0.2149	2.869e-05	Carries Suppressor Mutation
YLR350W	orm2-supp1Δ	-0.3024	3.273e-08	Carries Suppressor Mutation		YJL125C	gcd14-4-supp1Δ	0.2069	0.001391	Carries Suppressor Mutation
YNL194C	ynl194cΔ	-0.3009	0.02108			YLR378C	sec61-2	0.2067	2.03e-157
YPR055W	sec8-9	-0.2997	1.886e-16			YBR236C	abd1-5	0.2045	1.934e-22
YMR200W	rot1-5001	-0.2992	7.591e-05			YJR059W	ptk2Δ	0.2006	5.821e-06
YJL174W	kre9-5001	-0.2988	4.577e-42			YEL032W	mcm3-1	0.2004	0.03763
YDR354W	trp4Δ	-0.298	6.71e-12			YBL021C	hap3Δ	0.1963	0.01068
YKL098W	mtc2Δ	-0.2973	0.0004834			YMR263W	sap30Δ	0.1958	4.128e-05
YOR048C	rat1-1-supp1Δ	-0.2972	0.02361	Carries Suppressor Mutation		YPL213W	lea1Δ	0.1957	1.949e-06
YGR060W	erg25-5001	-0.2942	1.595e-11			YDR172W	sup35-td	0.1947	8.322e-43
YPL077C	ypl077cΔ	-0.2939	1.753e-60			YDR473C	prp3-1	0.193	3.025e-05
YOR278W	hem4-5001	-0.2936	5.623e-24			YPL181W	cti6Δ	0.1924	0.003377
YGR196C	fyv8Δ	-0.2919	0.0001123			YBL105C	pkc1-2	0.192	1.7e-21
YER180C-A	slo1Δ	-0.2898	2.388e-12			YER093C	tsc11-1	0.1896	7.016e-05
YNL269W	bsc4Δ	-0.2896	2.703e-07			YHL020C	opi1Δ	0.187	0.01574
YHR036W	brl1-c371r	-0.2887	0.0002573			YOR297C	tim18Δ	0.1867	5.832e-06
YDL126C	cdc48-2	-0.2875	7.07e-05			YGL252C	rtg2Δ	0.1847	5.32e-08
YDR373W	frq1-1	-0.2872	6.336e-14			YGR120C	cog2-1	0.1845	0.001948
YDR182W	cdc1-6	-0.2846	0			YMR296C	lcb1-2	0.1842	8.133e-05
YPR104C	fhl1-5004	-0.2845	4.469e-10			YJR138W	iml1Δ	0.1835	0.01426
YGR186W	tfg1-5003	-0.2821	5.637e-08			YER003C	pmi40-5001	0.1807	6.296e-05
YNL181W	pbr1-5002	-0.2805	0.0009255			YEL003W	gim4Δ	0.18	0.02764
YOR117W	rpt5-5002	-0.2798	1.739e-05			YHR072W	erg7-5001	0.1793	0.001109
YDR162C	nbp2Δ	-0.2788	1.067e-14			YDR164C	sec1-1	0.1789	0.001256
YOR181W	las17-1-supp1Δ	-0.2786	0.001448	Carries Suppressor Mutation		YBR131W	ccz1Δ	0.1771	0.01895
YGR129W	syf2Δ	-0.2781	1.963e-05			YDR062W	lcb2-2	0.1771	0.001782
YMR238W	dfg5Δ	-0.2757	9.148e-06			YFR004W	rpn11-8	0.1766	4.621e-05
YPR074C	tkl1Δ	-0.2752	7.836e-09			YER038C	kre29-ts2	0.1756	0.01801
YHR202W	yhr202wΔ	-0.2737	8.343e-10			YOR236W	dfr1-td-supp1Δ	0.1751	0.02965	Carries Suppressor Mutation
YGL112C	taf6-ts	-0.2722	1.334e-50			YBR167C	pop7-5001	0.1749	5.401e-16
YML072C	tcb3Δ	-0.2718	3.008e-19			YBR266C	slm6-supp1Δ	0.1741	0.003916	Dubious,Carries Suppressor Mutation
YMR219W	esc1Δ	-0.2703	3.231e-05			YMR296C	lcb1-5	0.1732	0.001151
YGR166W	trs65Δ	-0.27	1.644e-07			YBR058C-A	tsc3-2	0.1732	0.0001559
YKR020W	vps51Δ	-0.2698	0			YDR062W	lcb2-19	0.1718	7.056e-51
YJL183W	mnn11Δ	-0.2693	1.366e-09			YJR076C	cdc11-1	0.1718	3.912e-13
YDR389W	sac7Δ	-0.2671	8.256e-18			YBR175W	swd3Δ	0.1717	0.03478
YDR322W	mrpl35Δ	-0.267	1.386e-09			YNL242W	atg2Δ	0.1714	0.0002797
YLR242C	arv1Δ	-0.2644	2.818e-12			YJL128C	pbs2Δ	0.1702	6.816e-27
YLR397C	afg2-18	-0.2633	3.079e-15			YNL027W	crz1Δ	0.1691	0.001783
YHL019C	apm2Δ	-0.2627	1.286e-06			YNL312W	rfa2-5001	0.1691	0.0001539
YFL002C	spb4-5006	-0.2614	1.661e-06			YIL084C	sds3Δ	0.1689	4.742e-10
YGL066W	sgf73Δ	-0.2592	1.324e-28			YDL217C	tim22-19	0.1681	0.001254
YGL084C	gup1Δ	-0.2577	2.069e-06			YNL325C	fig4Δ	0.168	9.027e-06
YPR089W	ypr089wΔ	-0.256	1.685e-18			YNL283C	wsc2Δ	0.168	0.01695
YNL181W	pbr1-5012	-0.256	0.0001887			YBL050W	sec17-1	0.1676	0.04041
YOR035C	she4Δ	-0.2557	0.0001967			YDR331W	gpi8-5001	0.1674	4.026e-34
YIL125W	kgd1Δ	-0.2557	2.125e-09			YDR175C	rsm24-supp1aΔ	0.1664	0.0182	Carries Suppressor Mutation
YKL025C	pan3Δ	-0.2555	0.001207			YML128C	msc1Δ	0.1659	0.005642
YKR088C	tvp38Δ	-0.2551	3.768e-05			YNL169C	psd1Δ	0.164	0.00234
YFR031C-A	rpl2aΔ	-0.2551	0.0004845			YBR123C	tfc1-e447k	0.1637	5.677e-08
YEL009C	gcn4Δ	-0.255	1.025e-16			YBL074C	aar2-5001	0.1635	0.00711
YCL025C	agp1Δ	-0.2547	4.658e-110			YER151C	ubp3Δ	0.1635	0.0145
YKR084C	hbs1Δ	-0.2545	2.1e-05			YBL055C	ybl055cΔ	0.163	0.004238
YPL262W	fum1Δ	-0.2538	1.572e-10			YBR146W	mrps9Δ	0.1629	0.00412
YIR023W	dal81Δ	-0.2535	3.794e-10			YMR298W	lip1-5001	0.1628	1.132e-06
YBR216C	ybp1Δ	-0.253	0			YKL012W	prp40-5003	0.1619	0.0001174
YIL118W	rho3-1	-0.2524	0			YBR267W	rei1Δ	0.1603	3.691e-09
YGR065C	vht1-5003	-0.2506	1.769e-13			YFR051C	ret2-1	0.1596	0.0127
YMR307W	gas1Δ	-0.2496	2.155e-09			YMR296C	lcb1-10	0.1589	0.006388
YKL184W	spe1Δ	-0.2493	6.707e-07			YMR193W	mrpl24-supp1Δ	0.1588	3.208e-08	Carries Suppressor Mutation
YPL233W	nsl1-5	-0.2476	0.003363			YMR112C	med11-ts	0.1583	0.005502
YER165W	pab1-5001	-0.2474	8.713e-15			YBR084C-A	rpl19aΔ	0.1576	9.186e-14
YIL144W	tid3-1	-0.2465	0.002745			YNL237W	ytp1Δ	0.1573	0.0007532
YER031C	ypt31Δ	-0.2456	0.002107			YFL039C	act1-119	0.1569	0.00165
YDR079C-A	tfb5-supp1Δ	-0.2454	6.461e-10	Carries Suppressor Mutation		YGR089W	nnf2Δ	0.1567	0.002924
YKL040C	nfu1Δ	-0.2451	1.258e-69			YMR277W	fcp1-1-supp1Δ	0.1563	0.03397	Carries Suppressor Mutation
YNL181W	pbr1-5006	-0.2447	6.352e-05			YOR270C	vph1-supp1Δ	0.156	1.56e-11	Carries Suppressor Mutation
YOR370C	mrs6-2	-0.2444	1.185e-05			YKR068C	bet3-5001	0.1558	9.15e-06
YOR122C	pfy1-4	-0.2437	6.861e-29			YDR280W	rrp45-5001	0.1549	1.416e-08
YJL085W	exo70-29/37-supp1Δ	-0.2431	0.001756	Carries Suppressor Mutation		YBR212W	ngr1Δ	0.1549	0.02489
YJL194W	cdc6-1	-0.2421	0.0003446			YDL193W	nus1-5001	0.1535	2.27e-06
YKL006W	rpl14aΔ	-0.241	2.717e-06			YPR057W	brr1Δ	0.1534	0.0002054
YOR087W	yvc1Δ	-0.2395	0.02724			YPR105C	cog4-5005	0.1533	0.0398
YKL136W	ykl136wΔ	-0.2388	0.001158	Dubious		YNL219C	alg9Δ	0.1529	1.043e-08
YGR006W	prp18-1202	-0.2378	7.621e-81			YOL008W	coq10Δ	0.1527	5.788e-06
YGR251W	nop19-5001-supp1	-0.2365	8.762e-07	Carries Suppressor Mutation		YPL237W	sui3-5001	0.1518	7.127e-05
YER159C	bur6-5005	-0.2365	1.271e-07			YMR262W	ymr262wΔ	0.151	0.01668
YER165W	pab1-5004	-0.2364	2.505e-06			YMR197C	vti1-2	0.1508	0.02448
YIL002C	inp51Δ	-0.2354	2.276e-17			YDR063W	aim7Δ	0.149	0.0001669
YBL010C	ybl010cΔ	-0.2352	7.812e-06			YMR220W	erg8-1	0.1489	6.283e-84
YGL103W	rpl28-5004	-0.2345	0.0004359			YOL094C	rfc4-20	0.1482	6.216e-06
YNR036C	mrps12-supp1Δ	-0.2337	7.943e-07	Carries Suppressor Mutation		YBR080C	sec18-1	0.1475	0.03176
YHR058C	med6-ts	-0.2335	7.209e-05			YDR246W	trs23-5001	0.1461	0.007911
YFR045W	yfr045wΔ	-0.2331	9.468e-37			YNL185C	mrpl19Δ	0.1455	7.586e-17
YKL176C	lst4Δ	-0.2313	1.621e-07			YBR189W	rps9bΔ	0.1452	0.00677
YBR285W	ybr285wΔ	-0.231	0.005522			YNR026C	sec12-4	0.1447	0.004721
YIL021W	rpb3-5001	-0.2286	0.0001334			YJR125C	ent3Δ	0.1433	1.847e-53
YKR007W	meh1Δ	-0.2285	4.976e-06			YBL006C	ldb7Δ	0.1431	0.000744
YOR122C	pfy1-13	-0.2264	3.56e-12			YBL079W	nup170Δ	0.1422	0.01041
YDL020C	rpn4Δ	-0.2262	7.588e-13			YBR179C	fzo1Δ	0.1418	0.013
YHR024C	mas2-10	-0.2257	3.566e-44			YGL244W	rtf1Δ	0.1407	4.444e-05
YMR149W	swp1-5004	-0.2256	4.964e-33			YFL023W	bud27Δ	0.1405	0.0005714
YGR229C	smi1Δ	-0.225	0			YDR062W	lcb2-16	0.1402	1.34e-06
YNL252C	mrpl17-supp1Δ	-0.2242	2.486e-10	Carries Suppressor Mutation		YIL152W	yil152wΔ	0.1392	0.008326
YDL226C	gcs1Δ	-0.2238	5.265e-09			YNR043W	mvd1-1296	0.139	7.24e-05
YDR148C	kgd2Δ	-0.2229	0.007103			YDR238C	sec26-f856aw860a	0.1384	0.002093
YJL081C	arp4-g161d	-0.2224	1.561e-12			YHR007C	erg11-td	0.1381	0.01319
YEL048C	tca17Δ	-0.2224	2.282e-14			YLR459W	gab1-2	0.1381	0.007635
YIL046W	met30-9	-0.2222	0.001196			YNL152W	inn1-5007	0.1371	0.03091
YML052W	sur7Δ	-0.2216	4.951e-13			YBR118W	tef2Δ	0.137	9.043e-13
YDR332W	irc3Δ	-0.2215	1.272e-05			YDR025W	rps11aΔ	0.136	0.04958
YNL181W	pbr1-5001	-0.2214	2.07e-07			YMR026C	pex12Δ	0.1358	0.009446
YDL126C	cdc48-3	-0.2212	0.001404			YLR459W	gab1-1	0.1356	0.01052
YGR103W	nop7-1	-0.2195	0.0004561			YER093C	tsc11-5	0.1355	3.751e-13
YPL093W	nog1-5005	-0.2193	0.001237			YGR172C	yip1-4	0.1355	0.0185
YHR201C	ppx1Δ	-0.2191	0.002419			YML069W	pob3-7	0.1355	1.679e-07
YOR310C	nop58-5001	-0.2187	1.469e-69			YDR531W	cab1-5001	0.1349	0.0007791
YML105C	sec65-1	-0.2178	1.086e-14			YNR031C	ssk2Δ	0.1345	0.005515
YNL181W	pbr1-5005	-0.2177	3.974e-08			YMR197C	vti1-11-supp1	0.1345	0.02615	Carries Suppressor Mutation
YOR326W	myo2-14	-0.2176	1.934e-05			YBR002C	rer2-5008	0.1344	0.0007697
YGR270W	yta7Δ	-0.2176	1.326e-06			YKL199C	ykl199cΔ	0.1343	0.02132
YAR003W	swd1Δ	-0.2155	1.717e-07			YBR102C	exo84-102	0.1329	0.04208
YJL029C	vps53-supp1Δ	-0.214	3.423e-12	Carries Suppressor Mutation		YPL028W	erg10-1	0.1325	0.02416
YOL040C	rps15-5002	-0.2134	0.001713			YMR146C	tif34-5004	0.1324	8.473e-15
YKR049C	fmp46Δ	-0.2134	0.002892			YLR459W	gab1-3	0.132	2.534e-33
YDR087C	rrp1-1	-0.2128	4.127e-106			YGR172C	yip1-5001	0.132	1.461e-07
YKL021C	mak11-5001	-0.2119	0.002984			YBR079C	rpg1-1	0.1316	2.501e-14
YKR092C	srp40Δ	-0.2117	2.328e-07			YCL052C	pbn1-5001	0.1312	0.01246
YMR278W	prm15Δ	-0.2115	0.00232			YOR063W	rpl3-5004	0.1308	0.0006187
YNL163C	ria1-ts	-0.2108	0.007295			YPL246C	rbd2Δ	0.1304	0.01063
YJL106W	ime2Δ	-0.2105	5.649e-10			YDR510W	smt3aiir	0.1302	0.0005573
YDR484W	vps52Δ	-0.2103	4.552e-18			YPR005C	hal1Δ	0.1302	0.001203
YPR180W	aos1-5001	-0.2102	0.002875			YDR062W	lcb2-1	0.1296	1.111e-28
YKR024C	dbp7Δ	-0.2101	0.007646			YML053C	yml053cΔ	0.129	2.76e-102
YJR060W	cbf1Δ	-0.2095	7.658e-47			YBR135W	cks1-35	0.1288	0.02213
YNL178W	rps3-5002	-0.2095	1.347e-08			YOR157C	pup1-1	0.1283	0.02271
YLR456W	ylr456wΔ	-0.2083	0.007388			YPR056W	tfb4-5001	0.1281	0.004397
YAR018C	kin3Δ	-0.2077	0.01424			YDR356W	spc110-220	0.1278	0.0001648
YOL018C	tlg2Δ	-0.2073	9.563e-17			YBL047C	ede1Δ	0.1274	0.02953
YPR153W	may24Δ	-0.2063	0			YKL212W	sac1Δ	0.1271	0.009022
YHR106W	trr2Δ	-0.2057	0.001109			YDR170C	sec7-1	0.127	0.03785
YDR437W	gpi19-2xh	-0.2052	5.094e-05			YMR183C	sso2Δ	0.1269	0.000288
YJL085W	exo70-29/37	-0.2046	0.001877			YNR051C	bre5Δ	0.1267	0.0005758
YNL215W	ies2Δ	-0.2045	0.005719			YOR116C	rpo31-698	0.1266	3.6e-07
YNL248C	rpa49-supp1Δ	-0.2043	0.002945	Carries Suppressor Mutation		YNR003C	rpc34-1	0.1264	0.0127
YGR041W	bud9Δ	-0.2042	0.001205			YOR025W	hst3Δ	0.1262	0.0009455
YOL071W	sdh5Δ	-0.204	0			YGR292W	mal12Δ	0.1261	0.008552
YHL033C	rpl8aΔ	-0.2027	0.01442			YNL138W-A	ysf3Δ	0.1256	3.164e-05
YFL039C	act1-105	-0.2022	1.113e-05			YNL297C	mon2-supp1Δ	0.1255	2.355e-06	Carries Suppressor Mutation
YMR277W	fcp1-1-supp2Δ	-0.2016	5.464e-11	Carries Suppressor Mutation		YAL009W	spo7Δ	0.125	0.01155
YGL222C	edc1Δ	-0.201	0.02635			YDR243C	prp28-101	0.1249	0.0238
YDL006W	ptc1Δ	-0.2006	2.539e-10			YOR008C	slg1Δ	0.1249	5.442e-08
YJL004C	sys1Δ	-0.2	1.004e-06			YMR233W	tri1Δ	0.1242	8.973e-08
YFR042W	keg1-5002-supp1	-0.1991	3.575e-08	Carries Suppressor Mutation		YNL323W	lem3Δ	0.1239	0.01063
YKL059C	mpe1-5005	-0.199	0.01262			YER148W	spt15-i143n	0.1238	0.002949
YDR079W	pet100Δ	-0.1988	2.371e-128			YOR194C	toa1-5001	0.1236	0.00846
YBR207W	fth1Δ	-0.1979	0.01472			YOL136C	pfk27Δ	0.1226	0.048
YDR123C	ino2Δ	-0.1978	3.24e-05			YOR232W	mge1-100	0.1225	0.006315
YFR044C	dug1Δ	-0.1974	0.002568			YDL178W	dld2Δ	0.1225	0.005329
YIL176C	pau14Δ	-0.1969	0.001487			YML077W	bet5-5001	0.1222	0.02162
YOR151C	rpb2-6	-0.1962	4.848e-05			YBR101C	fes1Δ	0.1218	0.01559
YNR019W	are2Δ	-0.1957	3.539e-05			YDR170C	sec7-1-supp1	0.1217	0.01219	Carries Suppressor Mutation
YNL214W	pex17Δ	-0.1956	0.0161			YOR058C	ase1Δ	0.121	0.002086
YNL102W	pol1-1	-0.1955	0.001101			YOL036W	yol036wΔ	0.1209	0.04733
YOR057W	sgt1-5-supp1Δ	-0.1952	0.005484	Carries Suppressor Mutation		YPR070W	med1Δ	0.1208	2.421e-05
YMR079W	sec14-3	-0.1948	0.003848			YGR078C	pac10Δ	0.1207	2.506e-06
YOR294W	rrs1-84	-0.1944	0.00228			YJR041C	urb2-5002	0.118	0.01248
YKR039W	gap1Δ	-0.1943	0.005632			YBR011C	ipp1-5001	0.1175	0.02391
YMR013C	sec59-ts	-0.1925	0.003211			YMR235C	rna1-s116f	0.1171	0.009895
YIL129C	tao3-5011-supp1Δ	-0.1921	0.001208	Carries Suppressor Mutation		YJR045C	ssc1-2	0.1166	1.125e-08
YNR037C	rsm19-supp1Δ	-0.1913	4.927e-08	Carries Suppressor Mutation		YOR064C	yng1Δ	0.1159	0.000925
YIL024C	yil024cΔ	-0.1905	0.0006595			YDL087C	luc7-1	0.1156	9.341e-05
YNL113W	rpc19-5013	-0.1896	0.0006894			YER057C	hmf1Δ	0.1156	0.004882
YDR382W	rpp2bΔ	-0.1893	4.754e-118			YCR020C	pet18Δ	0.1155	0.007456
YOR308C	snu66Δ	-0.1885	0.0002578			YFR019W	fab1-supp1Δ	0.1154	1.9e-15	Carries Suppressor Mutation
YDR128W	mtc5Δ	-0.1884	8.754e-10			YMR167W	mlh1Δ	0.1153	0.0003671
YKR074W	aim29Δ	-0.1877	4.057e-07			YKR076W	ecm4Δ	0.1153	0.0003836
YJL124C	lsm1Δ	-0.1876	0.0008368			YDL008W	apc11-13	0.1151	0.0001345
YMR257C	pet111Δ	-0.1873	3.719e-08			YKL205W	los1Δ	0.1151	0.0007674
YDR232W	hem1-5003	-0.1871	6.42e-05			YKL203C	tor2-29	0.1151	0.002265
YGR157W	cho2Δ	-0.187	1.764e-07			YNL180C	rho5-supp1Δ	0.1146	0.01226	Carries Suppressor Mutation
YNL311C	skp2Δ	-0.1865	1.298e-06			YDL145C	cop1-1	0.1137	8.715e-44
YAL064W	yal064wΔ	-0.1862	0.0006178			YGR289C	mal11Δ	0.113	6.33e-41
YNL021W	hda1Δ	-0.1861	6.13e-12			YCR095C	oca4Δ	0.1122	0.007683
YAR019C	cdc15-1	-0.1861	1.869e-10			YBR085W	aac3Δ	0.1121	0.01261
YNL213C	rrg9-supp1Δ	-0.186	5.327e-05	Carries Suppressor Mutation		YOR204W	ded1-95	0.1118	0.0003756
YML007W	yap1Δ	-0.1855	1.044e-15			YOR149C	smp3-2	0.1117	0.01013
YGL022W	stt3-7	-0.1853	0.005178			YDR334W	swr1Δ	0.1109	0.03541
YOL091W	spo21Δ	-0.1851	0.0001374			YGL048C	rpt6-25	0.1108	0.004391
YFR040W	sap155Δ	-0.1847	0.0001392			YJR080C	aim24Δ	0.1107	1.143e-17
YPL154C	pep4Δ	-0.1843	5.359e-06			YGR071C	env11Δ	0.1106	5.3e-09
YOL005C	rpb11-5002	-0.1835	7.321e-07			YBR105C	vid24Δ	0.1104	0.0328
YDL202W	mrpl11-supp1Δ	-0.1828	0.002341	Carries Suppressor Mutation		YBR135W	cks1-38	0.1102	0.03778
YPL052W	oaz1Δ	-0.1824	6.186e-23			YIL090W	ice2Δ	0.1101	0.0001223
YPL147W	pxa1Δ	-0.1823	5.841e-21			YNR022C	mrpl50Δ	0.1098	0.000501
YOR254C	sec63-1	-0.1816	0.003508			YJL154C	vps35Δ	0.1096	0.000655
YGR105W	vma21Δ	-0.1815	4.637e-16			YOR393W	err1Δ	0.1095	0.04308
YNL079C	tpm1-supp1aΔ	-0.1812	0.04589	Carries Suppressor Mutation		YDR046C	bap3Δ	0.1089	0.001273
YPL041C	mrx11Δ	-0.1809	0.02087			YLR298C	yhc1-3	0.1087	5.203e-10
YNL061W	nop2-3	-0.1801	8.179e-51			YML047C	prm6Δ	0.1082	0.01314
YOL041C	nop12Δ	-0.18	0.002453			YKR011C	ykr011cΔ	0.108	0.01777
YBR235W	vhc1Δ	-0.1796	0.001058			YEL038W	utr4Δ	0.1072	0.03547
YFR035C	yfr035cΔ	-0.1794	0.0002998			YDR189W	sly1-ts	0.1071	0.04381
YNL061W	nop2-6	-0.1781	4.901e-07			YMR207C	hfa1Δ	0.1068	0.01313
YGR201C	ygr201cΔ	-0.1781	0.008577			YIL002W-A	yil002w-aΔ	0.1067	1.006e-06
YNL272C	sec2-41	-0.178	0.0001051			YJR139C	hom6Δ	0.1066	0.04733
YOR001W	rrp6-supp1Δ	-0.1779	1.792e-10	Carries Suppressor Mutation		YBR136W	mec1-4ts	0.1061	0.001332
YDR144C	mkc7Δ	-0.1777	0.0007218			YFL038C	ypt1-3	0.106	1.127e-16
YML043C	rrn11-5001	-0.1771	0.02493			YBR161W	csh1Δ	0.106	0.01181
YJL203W	prp21-ts	-0.176	1.914e-05			YPR049C	atg11Δ	0.1059	0.02635
YAL038W	cdc19-1	-0.1759	7.881e-06			YBL103C	rtg3Δ	0.1056	1.729e-05
YNL241C	zwf1Δ	-0.1757	0.01075			YJR108W	abm1Δ	0.1044	0.04671
YLR324W	pex30Δ	-0.1753	0.002157			YDL074C	bre1Δ	0.1038	0.0004171
YDR295C	hda2Δ	-0.1751	0.01105			YBL041W	pre7-5001	0.1036	0.005884
YGL061C	duo1-2	-0.1751	0.00303			YPR050C	ypr050cΔ	0.1036	0.0001068	Dubious
YFL034C-B	mob2-20	-0.1749	0.002554			YBR254C	trs20-5001	0.1034	1.32e-12
YOR289W	yor289wΔ	-0.1748	1.823e-07			YGL116W	cdc20-1	0.1031	0.007856
YAL026C	drs2-supp1Δ	-0.1743	0.001091	Carries Suppressor Mutation		YBR168W	pex32Δ	0.103	0.01534
YGL135W	rpl1bΔ	-0.1732	0			YGR287C	ima1Δ	0.1027	0.003879
YNL302C	rps19bΔ	-0.173	1.164e-11			YPL205C	ypl205cΔ	0.1021	0.03266	Dubious
YCR003W	mrpl32-supp1bΔ	-0.1725	0.0283	Carries Suppressor Mutation		YPL174C	nip100Δ	0.1013	3.996e-05
YGR214W	rps0aΔ	-0.1724	3.318e-05			YBR029C	cds1-5001	0.1006	9.116e-05
YLR180W	sam1Δ	-0.1718	0.0005844			YFL001W	deg1Δ	0.1003	5.329e-05
YOR213C	sas5Δ	-0.1717	6.198e-05			YPR100W	mrpl51Δ	0.0997	0.03104
YDR004W	rad57Δ	-0.1708	0.001195			YGL137W	sec27-1	0.0993	9.372e-05
YNL061W	nop2-9	-0.1707	1.144e-25			YDL191W	rpl35aΔ	0.0993	9.392e-07
YGL186C	tpn1Δ	-0.1707	0.01153			YGR247W	cpd1Δ	0.0993	3.138e-10
YMR149W	swp1-5002	-0.1702	0.0007785			YOR149C	smp3-1	0.099	0.003163
YEL034W	hyp2-ts	-0.1689	0.01534			YGL105W	arc1Δ	0.0985	0.001175
YGL071W	aft1Δ	-0.168	2.163e-06			YER007W	pac2Δ	0.0984	0.00846
YDR515W	slf1Δ	-0.1679	0.0003855			YOR131C	yor131cΔ	0.098	0.01472
YNL067W-B	ynl067w-bΔ	-0.1671	0.01369			YBR122C	mrpl36Δ	0.0977	0.02075
YPL153C	rad53-5001	-0.167	3.745e-05			YNL035C	ynl035cΔ	0.0976	1.046e-05
YLR320W	mms22Δ	-0.1667	0.001918			YDL030W	prp9-1	0.0973	0.03889
YJL107C	yjl107cΔ	-0.1664	0.03907			YDR195W	ref2Δ	0.097	0.03888
YFR037C	rsc8-ts21	-0.1662	0.03872			YFR052W	rpn12-1	0.0958	2.572e-07
YHR197W	rix1-5001	-0.1661	0.005096			YIL097W	fyv10Δ	0.0956	0.0003301
YGR057C	lst7Δ	-0.1652	1.352e-07			YML098W	taf13-2	0.0954	0.04505
YER165W	pab1-5003-supp1Δ	-0.165	0.03231	Carries Suppressor Mutation		YOL049W	gsh2Δ	0.0954	2.202e-17
YOR335C	ala1-1	-0.1647	0.001264			YBR061C	trm7Δ	0.0953	0.03262
YHR139C	sps100Δ	-0.1645	2.251e-07			YOL067C	rtg1Δ	0.0952	0.0238
YMR161W	hlj1Δ	-0.1641	0.007666			YOR204W	ded1-199	0.0947	8.918e-05
YJL105W	set4Δ	-0.1636	0.01653			YBL105C	pkc1-1	0.0941	1.841e-07
YCR072C	rsa4-5001	-0.1636	0.005748			YDR086C	sss1-5001	0.0936	0.004843
YMR067C	ubx4Δ	-0.1634	0.02971			YGL201C	mcm6-5002	0.0936	0.014
YNL236W	sin4Δ	-0.1634	0.0003205			YML103C	nup188Δ	0.0934	0.01697
YML008C	erg6Δ	-0.1632	3.28e-05			YHR207C	set5Δ	0.0932	2.479e-06
YNL061W	nop2-5	-0.1628	3.709e-05			YDR126W	swf1Δ	0.093	0.04726
YBR164C	arl1Δ	-0.1625	0.02246			YBR023C	chs3Δ	0.0927	1.691e-09
YKL028W	tfa1-5001	-0.1624	0.0001233			YCR091W	kin82Δ	0.0926	0.006214
YMR277W	fcp1-1-supp3	-0.1623	0.003331	Carries Suppressor Mutation		YDR207C	ume6Δ	0.0915	0.01296
YKL168C	kkq8Δ	-0.1622	0.03738			YOR228C	mcp1Δ	0.0915	0.0005346
YJR141W	ipa1-5001	-0.1615	7.428e-06			YHR036W	brl1-3231	0.0914	0.03723
YDR145W	taf12-ts23	-0.1615	4.703e-08			YML075C	hmg1Δ	0.0912	0.0005423
YOL126C	mdh2Δ	-0.1613	0.0472			YJR124C	yjr124cΔ	0.0909	0.04262
YDL140C	rpo21-1	-0.1607	0.0003513			YNL006W	lst8-6	0.0908	1.547e-07
YNL138W	srv2-2	-0.1605	2.816e-22			YHL029C	oca5Δ	0.0905	0.02999
YGR128C	utp8-5002	-0.1601	0.001214			YBR133C	hsl7Δ	0.0904	0.01
YPL085W	sec16-2	-0.16	0.005384			YGL130W	ceg1-c354	0.0904	0.008795
YDR418W	rpl12bΔ	-0.16	3.838e-20			YCL005W	ldb16Δ	0.0903	0.002661
YGL065C	alg2-1	-0.1599	0.0003416			YNR006W	vps27Δ	0.0903	0.001103
YOR273C	tpo4Δ	-0.1591	1.126e-41			YNL062C	gcd10-506	0.0901	0.02658
YPL222W	fmp40Δ	-0.1588	0.001045			YDR080W	vps41Δ	0.0898	5.829e-08
YPR043W	rpl43aΔ	-0.1587	0.0001551			YPL148C	ppt2Δ	0.0891	1.334e-06
YIL118W	rho3-ser228	-0.1581	0.008503			YFL058W	thi5Δ	0.0887	0.04883
YDL031W	dbp10-5004	-0.1579	5.311e-12			YFR004W	rpn11-14	0.0885	0.006432
YER136W	gdi1-1	-0.1575	1.647e-70			YPL223C	gre1Δ	0.0879	0.0416
YGL173C	xrn1Δ	-0.1574	5.676e-15			YJR130C	str2Δ	0.0878	0.02861
YPL087W	ydc1Δ	-0.1572	1.593e-37			YOL063C	crt10Δ	0.0876	6.877e-29
YMR168C	cep3-2	-0.1571	0.001809			YCL044C	mgr1Δ	0.0874	0.0007818
YPL211W	nip7-1	-0.1563	0.000597			YOR217W	rfc1-5002	0.0873	9.917e-19
YGR036C	cax4Δ	-0.1559	7.222e-19			YNL259C	atx1Δ	0.0872	0.00991
YER103W	ssa4Δ	-0.1555	0.0001107			YNL056W	oca2Δ	0.0871	9.708e-06
YLR261C	vps63Δ	-0.1554	7.077e-38			YBR258C	shg1Δ	0.0871	4.124e-53
YGL022W	stt3-2	-0.1552	0.009177			YBL084C	cdc27-1	0.087	8.001e-05
YLR350W	orm2Δ	-0.1549	0.0003944			YGL115W	snf4Δ	0.0868	4.127e-07
YMR291W	tda1Δ	-0.1547	2.494e-05			YDR314C	rad34Δ	0.0868	0.001494
YJR101W	rsm26Δ	-0.1545	9.618e-16			YGL048C	rpt6-20	0.0865	0.01074
YGR227W	die2Δ	-0.1544	4.313e-36			YKL021C	mak11-2	0.0864	5.112e-07
YPL069C	bts1Δ	-0.154	5.852e-09			YBR142W	mak5-5001	0.0862	0.04107
YER010C	yer010cΔ	-0.1539	0.02232			YPR135W	ctf4Δ	0.0861	0.01396
YKR033C	ykr033cΔ	-0.1535	1.499e-26	Dubious		YFR005C	sad1-1	0.0857	0.03576
YDR343C	hxt6Δ	-0.1533	0.001869			YMR235C	rna1-1	0.0854	1.581e-09
YFL039C	act1-125	-0.1533	0.0126			YGL134W	pcl10Δ	0.0854	0.01519
YDR231C	cox20Δ	-0.153	0.004621			YPL024W	rmi1-supp1Δ	0.0853	6.201e-10	Carries Suppressor Mutation
YGL168W	hur1Δ	-0.153	0.0008348			YBR236C	abd1-8	0.0852	0.0009556
YKR021W	aly1Δ	-0.1528	0.03055			YHR142W	chs7Δ	0.085	1.995e-05
YGL205W	pox1Δ	-0.1522	0.01823			YBL035C	pol12-ts	0.085	0.01238
YOR119C	rio1-5001	-0.152	0.03779			YGR002C	swc4-4	0.0849	0.001608
YHR196W	utp9-5001	-0.1518	3.506e-29			YOR259C	rpt4-145	0.0846	0.001815
YPL161C	bem4Δ	-0.1513	0.02426			YBL084C	cdc27-2	0.0846	0.024
YDR361C	bcp1-ts	-0.1513	0.01498			YCR067C	sed4Δ	0.0845	0.01158
YOL006C	top1Δ	-0.1503	0.01362			YOL039W	rpp2aΔ	0.0844	0.03855
YOL064C	met22Δ	-0.1498	0.005011			YDR483W	kre2Δ	0.0844	0.002922
YGL167C	pmr1Δ	-0.1496	7.342e-08			YOL084W	phm7Δ	0.084	0.0008184
YAR042W	swh1Δ	-0.1489	6.394e-05			YML124C	tub3Δ	0.0839	0.002629
YPR044C	opi11Δ	-0.1489	0.003132	Dubious		YMR016C	sok2Δ	0.0838	3.447e-08
YHR099W	tra1Δ	-0.1488	0.02893			YJR049C	utr1Δ	0.0835	0.03854
YPL093W	nog1-5004	-0.1485	0.01641			YGL226W	mtc3Δ	0.0834	0.0004023
YFL039C	act1-120	-0.1485	0.001808			YKL173W	snu114-40	0.083	0.03164
YNR053C	nog2-1	-0.1484	0.005786			YGL130W	ceg1-3	0.0829	3.326e-05
YPL047W	sgf11Δ	-0.1484	2.747e-49			YDR238C	sec26-11d26	0.0829	0.0001056
YNL199C	gcr2Δ	-0.1483	3.278e-07			YMR289W	abz2Δ	0.0823	0
YNL197C	whi3Δ	-0.1482	0.01412			YAL001C	tfc3-g349e	0.0821	0.03844
YMR202W	erg2Δ	-0.1482	1.982e-13			YGL048C	rpt6-1-supp1	0.082	9.996e-06	Carries Suppressor Mutation
YOR286W	rdl2Δ	-0.1481	0.02368			YMR140W	sip5Δ	0.0817	0.0008299
YKL073W	lhs1Δ	-0.1479	0.0002284			YNL076W	mks1-supp1Δ	0.0816	7.064e-05	Carries Suppressor Mutation
YML121W	gtr1Δ	-0.1477	1.529e-05			YBR200W	bem1Δ	0.0816	0.0007235
YBR028C	ypk3Δ	-0.1473	0.007832			YCL036W	gfd2Δ	0.0816	1.826e-06
YKR094C	rpl40bΔ	-0.1472	0.03078			YKL203C	tor2-21	0.0814	0.02984
YAR014C	bud14Δ	-0.1469	0.004085			YEL013W	vac8-supp1Δ	0.0812	2.354e-08	Carries Suppressor Mutation
YNR038W	dbp6-5001	-0.1469	0.005875			YDR185C	ups3Δ	0.0811	0.00964
YJL002C	ost1-6	-0.1468	0.0001342			YGR249W	mga1Δ	0.081	0.008694
YFL034C-B	mob2-26-supp1	-0.1468	0.001077	Carries Suppressor Mutation		YGR058W	pef1Δ	0.081	0.008841
YDR228C	pcf11-ts2	-0.1467	0.02209			YML041C	vps71Δ	0.0806	0.04369
YMR116C	asc1Δ	-0.1463	1.803e-05			YBR185C	mba1Δ	0.0805	0.0003016
YDL139C	scm3-5007	-0.1459	0.04661			YMR201C	rad14Δ	0.0805	0.006791
YDL021W	gpm2Δ	-0.1456	0.01358			YIL039W	ted1Δ	0.0801	0.03306
YOR120W	gcy1Δ	-0.1456	0.001533			YKR052C	mrs4Δ	0.0798	0.0003381
YGR031W	imo32Δ	-0.1452	0.01145			YGR043C	nqm1Δ	0.0797	5.98e-08
YNL181W	pbr1-5008	-0.145	6.442e-05			YNL288W	caf40Δ	0.0793	2.265e-56
YGR100W	mdr1Δ	-0.1449	0.02301			YKL180W	rpl17a-5001	0.0792	0.0006218
YPL235W	rvb2-5001	-0.1448	0.01638			YIL093C	rsm25Δ	0.079	0.006451
YFL034C-B	mob2-26-supp2bΔ	-0.1445	0.0005041	Carries Suppressor Mutation		YMR058W	fet3Δ	0.0788	1.998e-07
YDL067C	cox9Δ	-0.1442	0.0001221			YNL158W	pga1-5001	0.0785	0.03436
YDR168W	cdc37-1	-0.1441	0.006699			YGR132C	phb1Δ	0.0782	0.001348
YDL132W	cdc53-1	-0.144	2.908e-05			YPL242C	iqg1-5004	0.0781	0.02792
YOR269W	pac1Δ	-0.1439	0.0003738			YNR040W	ynr040wΔ	0.0779	0.007264
YDR464W	spp41-5001	-0.1436	0.03962			YMR171C	ear1Δ	0.0779	0.01977
YPL158C	aim44Δ	-0.1434	0.003357			YJR062C	nta1Δ	0.0777	0.007976
YKR008W	rsc4-2	-0.1433	0.01281			YHR188C	gpi16-5001	0.0776	0.0001115
YGR112W	shy1Δ	-0.1429	0.005084			YBR022W	poa1Δ	0.0776	7.612e-09
YMR123W	pkr1Δ	-0.1427	2.898e-06			YBR060C	orc2-4	0.0769	0.03494
YGR023W	mtl1Δ	-0.1424	5.382e-22			YFR032C	rrt5Δ	0.0767	0.02207
YJL054W	tim54-5002	-0.1422	0.01246			YGL127C	soh1Δ	0.0767	0.001196
YDL060W	tsr1-5003	-0.1419	8.242e-32			YGL183C	mnd1Δ	0.0765	0.001609
YPL088W	ypl088wΔ	-0.1416	0.0002134			YBL005W	pdr3Δ	0.0763	4.214e-08
YDL232W	ost4-supp2Δ	-0.1413	0.000537	Carries Suppressor Mutation		YHR108W	gga2Δ	0.0762	0.02462
YDR188W	cct6-18-supp1	-0.1411	0.01077	Carries Suppressor Mutation		YMR214W	scj1Δ	0.0761	2.14e-06
YPL216W	ypl216wΔ	-0.1411	3.627e-05			YIR029W	dal2Δ	0.0758	0.01778
YKL074C	mud2Δ	-0.141	0.01045			YDL181W	inh1Δ	0.0753	0.0001144
YPL143W	rpl33a-5004	-0.1406	0.03182			YDR259C	yap6Δ	0.075	0.02974
YKL080W	vma5Δ	-0.1399	4.099e-11			YER161C	spt2Δ	0.075	0.00598
YKL073W	lhs1-supp1Δ	-0.1394	0.04662	Carries Suppressor Mutation		YBL008W	hir1Δ	0.0747	0.01294
YGL031C	rpl24aΔ	-0.1392	0.03076			YOR259C	rpt4-150	0.0746	1.018e-05
YHR155W	lam1Δ	-0.139	1.882e-15			YDL147W	rpn5-1	0.0742	9.62e-05
YIL077C	yil077cΔ	-0.1389	0.0003283			YJR100C	aim25Δ	0.0741	0.0084
YGR087C	pdc6Δ	-0.1381	1.703e-05			YGR217W	cch1Δ	0.074	7.078e-15
YOR371C	gpb1Δ	-0.1378	1.374e-10			YDR320C	swa2-supp1Δ	0.0739	0.0002252	Carries Suppressor Mutation
YHR009C	tda3Δ	-0.1376	0.003817			YGL201C	mcm6-5003	0.0737	0.01608
YJL101C	gsh1Δ	-0.1375	0.0002976			YDL105W	nse4-ts2	0.0735	0.0001195
YNL048W	alg11Δ	-0.1368	5.713e-05			YGL255W	zrt1Δ	0.0733	0.02517
YGR048W	ufd1-2	-0.1367	0.001995			YBR154C	rpb5-5001	0.0732	2.622e-12
YGL055W	ole1-m2	-0.1364	0.02728			YGR139W	ygr139wΔ	0.073	0.003742	Dubious
YGL188C-A	ygl188c-aΔ	-0.1363	4.96e-11			YGR176W	ygr176wΔ	0.0729	0.0163	Dubious
YLR196W	pwp1-5001	-0.1362	3.263e-14			YDL182W	lys20Δ	0.0729	0.001272
YDR182W	cdc1-2	-0.136	0.0003397			YPL076W	gpi2-1-7b	0.0729	2.669e-06
YER094C	pup3-5001	-0.1356	0.0002303			YLR305C	stt4-4	0.0727	0.03852
YKR063C	las1-5002	-0.1356	0.01267			YOR186W	yor186wΔ	0.0726	0.00564
YNR030W	alg12Δ	-0.1356	4.56e-07			YDR288W	nse3-ts3	0.0725	0.03521
YOR224C	rpb8-5001	-0.1356	0.0001096			YHL023C	npr3Δ	0.0722	0.0004129
YEL071W	dld3Δ	-0.1354	0.01445			YER051W	jhd1Δ	0.0721	0.001847
YLR235C	ylr235c-supp1Δ	-0.1353	0.01168	Dubious,Carries Suppressor Mutation		YHR200W	rpn10Δ	0.0721	0.01462
YOR220W	rcn2Δ	-0.1351	6.286e-06			YDR108W	trs85Δ	0.072	0.03619
YDR099W	bmh2Δ	-0.1349	0.02227			YMR226C	ymr226cΔ	0.072	2.582e-55
YLR316C	tad3-5001	-0.1343	0.01165			YPR079W	mrl1Δ	0.0718	0.007986
YDR496C	puf6Δ	-0.1337	0.0002258			YML029W	usa1Δ	0.0715	3.06e-05
YDR182W	cdc1-4	-0.1336	1.391e-29			YBR269C	sdh8Δ	0.0714	3.089e-16
YPL259C	apm1Δ	-0.1336	0.005521			YHR126C	ans1Δ	0.0711	0.009787
YHR206W	skn7Δ	-0.1332	4.934e-20			YNL252C	mrpl17Δ	0.0711	0.03363
YAL039C	cyc3Δ	-0.1332	0.004676			YHR114W	bzz1Δ	0.0711	0.002879
YDR245W	mnn10Δ	-0.1328	0.003537			YDR035W	aro3Δ	0.071	4.668e-06
YGR049W	scm4Δ	-0.1325	0.01169			YNL040W	ynl040wΔ	0.071	0.02998
YIL129C	tao3-5010	-0.1325	0.004481			YDR434W	gpi17-5001	0.0708	0.02095
YNL079C	tpm1-supp1Δ	-0.1325	3.062e-25	Carries Suppressor Mutation		YMR096W	snz1Δ	0.0707	0.02116
YPL198W	rpl7bΔ	-0.1321	0.001334			YPL051W	arl3Δ	0.0707	1.087e-09
YHR088W	rpf1-5001	-0.1317	1.446e-25			YNL146W	ynl146wΔ	0.0707	8.414e-05
YJL111W	cct7-5001	-0.1315	0.01741			YDL184C	rpl41aΔ	0.0706	7.614e-15
YOR304C-A	bil1Δ	-0.1315	0.002199			YJL178C	atg27Δ	0.0705	0.03164
YOR085W	ost3Δ	-0.1311	0.0003082			YOR026W	bub3Δ	0.07	0.001527
YLR340W	rpp0-5001	-0.1309	0.018			YOL145C	ctr9Δ	0.0699	0.001228
YPL103C	fmp30Δ	-0.1309	3e-05			YGL120C	prp43-ts2	0.0696	1.755e-07
YNR012W	urk1Δ	-0.1309	0.04177			YGR224W	azr1Δ	0.0694	8.704e-32
YPL095C	eeb1Δ	-0.1308	0.04818			YOR266W	pnt1Δ	0.0691	0.02298
YKL142W	mrp8Δ	-0.1307	0.04729			YPL022W	rad1Δ	0.0689	0.002466
YLR342W	fks1Δ	-0.1305	0.02837			YPR048W	tah18-5003	0.0688	0.01073
YOL031C	sil1Δ	-0.1303	0.0003007			YJL159W	hsp150Δ	0.0687	0.03027
YML115C	van1Δ	-0.13	4.538e-05			YHR081W	lrp1Δ	0.0685	2.229e-06
YJR075W	hoc1Δ	-0.1298	1.834e-13			YPR117W	ypr117w-supp1Δ	0.0682	0.007306	Carries Suppressor Mutation
YDR182W	cdc1-1	-0.1287	0.003696			YDR064W	rps13-5001	0.0681	4.301e-05
YGL019W	ckb1Δ	-0.1286	0.00913			YMR158C-A	ymr158c-aΔ	0.068	0.0007631
YMR100W	mub1Δ	-0.1285	0.0007453			YBR038W	chs2-5006	0.0679	6.261e-29
YMR195W	icy1Δ	-0.1282	0.03118			YMR239C	rnt1-47	0.0678	0.0007832
YDL061C	rps29bΔ	-0.1277	0.0003521			YCL051W	lre1Δ	0.0678	0.003361
YCL026C	ycl026cΔ	-0.1276	0.006275			YFL039C	act1-3	0.0677	0.003805
YAR043C	yar043cΔ	-0.1271	5.572e-05			YMR194W	rpl36aΔ	0.0677	9.508e-12
YJR105W	ado1Δ	-0.1266	1.794e-10			YOR237W	hes1Δ	0.0676	0.04979
YBR191W	rpl21aΔ	-0.1265	0.003705			YGR260W	tna1Δ	0.0675	0.0006543
YMR256C	cox7Δ	-0.1263	0.01771			YMR090W	ymr090wΔ	0.0675	0.001395
YJR056C	yjr056cΔ	-0.1262	3.958e-05			YHL030W	ecm29Δ	0.0674	0.0001225
YNL223W	atg4Δ	-0.126	0.02029			YJR133W	xpt1Δ	0.0672	0.007154
YDR381W	yra1-5003	-0.1259	0.002201			YDR363W-A	sem1Δ	0.0671	0.01025
YDR498C	sec20-1	-0.1258	9.229e-06			YMR152W	yim1Δ	0.0671	0.0005056
YMR227C	taf7-ts1	-0.1258	0.034			YJR120W	yjr120wΔ	0.067	8.216e-27
YPR078C	ypr078cΔ	-0.1257	0.006922			YOL129W	vps68Δ	0.0669	0.0003133
YCR077C	pat1Δ	-0.1257	0.005235			YGL122C	nab2-5007	0.0669	7.346e-05
YHR170W	nmd3-4	-0.1247	0.01711			YGR012W	mcy1Δ	0.0668	0.04685
YDL192W	arf1Δ	-0.1246	0.002317			YKR066C	ccp1Δ	0.0665	1.933e-54
YGR045C	ygr045cΔ	-0.1245	0.02711			YMR114C	ymr114cΔ	0.0665	1.131e-65
YOR147W	mdm32Δ	-0.1244	0.04718			YMR146C	tif34-5003	0.0662	0.03907
YNL267W	pik1-139	-0.1243	0.01437			YOR089C	vps21Δ	0.0662	0.02761
YDR460W	tfb3-ts	-0.1242	1.352e-07			YDR311W	tfb1-6-supp1	0.0662	0.02988	Carries Suppressor Mutation
YGR027C	rps25aΔ	-0.1241	7.847e-30			YML018C	yml018cΔ	0.0661	0.008683
YAL029C	myo4Δ	-0.1238	2.861e-08			YDL134C	pph21Δ	0.0661	3.851e-08
YDR037W	krs1-5004	-0.1236	0.01515			YDR303C	rsc3-1	0.0658	0.0118
YPR191W	qcr2Δ	-0.1234	0.002903			YOR106W	vam3Δ	0.0655	0.02946
YAR050W	flo1Δ	-0.1233	0.002016			YKL085W	mdh1Δ	0.0654	0.04439
YMR290C	has1-5001	-0.1228	1.734e-31			YAR068W	yar068wΔ	0.0653	0.03544
YDR412W	rrp17-5006	-0.1228	9.504e-09			YDR005C	maf1Δ	0.0653	6.064e-07
YMR267W	ppa2Δ	-0.1227	4.706e-07			YBR058C-A	tsc3Δ	0.0652	0.003159
YOR351C	mek1Δ	-0.1226	3.679e-05			YDL079C	mrk1Δ	0.0651	0.01308
YGL247W	brr6-5001	-0.1222	3.28e-05			YFR053C	hxk1Δ	0.065	0.000333
YLR197W	nop56-5001	-0.1222	0.02819			YDR159W	sac3Δ	0.0649	0.0005202
YDL013W	slx5Δ	-0.1222	5.249e-13			YOL013W-A	yol013w-aΔ	0.0649	0.01046
YGL187C	cox4Δ	-0.122	1.808e-10			YOR355W	gds1Δ	0.0643	0.007689
YIL157C	coa1Δ	-0.1216	0.03993			YHR076W	ptc7Δ	0.0643	1.304e-06
YJL175W	yjl175wΔ	-0.1215	7.616e-22	Dubious		YFR034C	pho4Δ	0.0639	0.004085
YDL173W	par32Δ	-0.1214	5.162e-05			YFL063W	yfl063wΔ	0.0634	0.04953	Dubious
YLR372W	elo3Δ	-0.1213	0.02352			YGL133W	itc1Δ	0.0633	0.0004741
YBR015C	mnn2Δ	-0.1212	0.01485			YDL142C	crd1Δ	0.0631	0.003027
YJL138C	tif2Δ	-0.121	5.962e-08			YDL104C	qri7Δ	0.0631	1.253e-21
YNL227C	jjj1Δ	-0.1209	0.007338			YBL002W	htb2Δ	0.0631	0.005545
YOR368W	rad17Δ	-0.1208	1.532e-07			YBR098W	mms4Δ	0.0631	0.04231
YHR067W	htd2Δ	-0.1208	5.903e-13			YDR186C	snd1Δ	0.063	0.009194
YBR087W	rfc5-1	-0.1205	1.29e-05			YOR288C	mpd1Δ	0.0629	0.006637
YPR088C	srp54-5001	-0.1204	0.01809			YBL097W	brn1-9	0.0627	7.014e-97
YML032C	rad52Δ	-0.1203	1.079e-07			YEL049W	pau2Δ	0.0624	0.03276
YFL039C	act1-129	-0.1202	0.004062			YJR116W	tda4Δ	0.0623	0.03297
YGL123W	rps2-5004	-0.1199	0.008846			YOR095C	rki1-5008	0.0622	0.04678
YHR085W	ipi1-5001	-0.1199	0.01437			YKL086W	srx1Δ	0.0621	0.000108
YFL039C	act1-4	-0.1193	8.326e-08			YBR026C	etr1Δ	0.062	0.04031
YDR081C	pdc2-5001	-0.1189	0.0005117			YMR312W	elp6Δ	0.0619	0.009767
YDR479C	pex29Δ	-0.1187	0.0004758			YDL028C	mps1-417	0.0619	0.02979
YLR222C	utp13-5001	-0.1187	0.01972			YHR063C	pan5Δ	0.0618	0.0014
YOR341W	rpa190-1	-0.1185	2.543e-07			YGL093W	spc105-4	0.0618	3.912e-20
YKL149C	dbr1Δ	-0.1183	0.000688			YNL120C	ynl120cΔ	0.0618	0.004859	Dubious
YGR140W	cbf2-42	-0.1179	0.02532			YIL138C	tpm2Δ	0.0617	0.01657
YOL102C	tpt1-5001	-0.1179	0.007973			YMR208W	erg12-5001	0.0617	6.005e-05
YIL055C	yil055cΔ	-0.1177	0.003145			YML050W	aim32Δ	0.0617	2.292e-37
YPL083C	sen54-5001	-0.1174	2.972e-05			YOL042W	ngl1Δ	0.0616	0.01056
YML015C	taf11-ts2	-0.1174	0.00727			YML066C	sma2Δ	0.0615	0.0004968
YHL038C	cbp2Δ	-0.1171	7.548e-14			YOL047C	lds2Δ	0.0615	0.002962
YDR245W	mnn10-supp1Δ	-0.1159	0.04292	Carries Suppressor Mutation		YNL273W	tof1Δ	0.0614	2.003e-13
YDL102W	cdc2-1	-0.1159	0.04389			YOL070C	nba1Δ	0.0612	3.865e-15
YML127W	rsc9-5001	-0.1157	0.0006887			YNL111C	cyb5Δ	0.0611	7.401e-05
YJR068W	rfc2-1-supp1Δ	-0.1155	0.04062	Carries Suppressor Mutation		YIR038C	gtt1Δ	0.0609	0.006807
YBR220C	ybr220cΔ	-0.1154	6.095e-05			YOR261C	rpn8-5008	0.0609	0.03099
YFL039C	act1-155	-0.1151	0.0004584			YJR146W	yjr146wΔ	0.0609	4.389e-51
YOR188W	msb1Δ	-0.115	0.02455			YBR108W	aim3Δ	0.0607	0
YDR088C	slu7-ts2	-0.115	0.005495			YMR081C	isf1Δ	0.0607	0.01094
YNL061W	nop2-10	-0.1148	3.836e-06			YBR181C	rps6bΔ	0.0606	1.216e-07
YFL005W	sec4-8	-0.1145	4.253e-14			YMR206W	ymr206wΔ	0.0605	3.391e-05
YBR283C	ssh1Δ	-0.1144	4.411e-05			YOR245C	dga1Δ	0.0605	0.008732
YPL023C	met12Δ	-0.1141	0.002871			YDR336W	mrx8Δ	0.0603	4.771e-07
YDL172C	ydl172cΔ	-0.1141	0.01151	Dubious		YFL034C-B	mob2-38	0.0602	0.03032
YIL068C	sec6-4	-0.1135	0.02208			YDL077C	vam6Δ	0.0602	0.006521
YHR198C	aim18Δ	-0.113	0.02681			YNL147W	lsm7Δ	0.0601	0.01087
YEL036C	anp1Δ	-0.1129	0.02853			YOR038C	hir2Δ	0.0597	0.01795
YDR202C	rav2Δ	-0.1129	0.004512			YKR060W	utp30Δ	0.0595	0.04452
YHR212W-A	yhr212w-aΔ	-0.1129	0.0259			YPR178W	prp4-ts	0.0595	4.177e-12
YOR246C	env9Δ	-0.1125	0.02463			YER116C	slx8Δ	0.0594	0.03426
YNL106C	inp52Δ	-0.1124	0.04753			YDR022C	atg31Δ	0.0592	0.003451
YPR011C	ypr011cΔ	-0.1124	5.5e-11			YDR051C	det1Δ	0.0591	0.002316
YML026C	rps18bΔ	-0.112	0.008656			YKL057C	nup120Δ	0.0591	0.0002686
YPL190C	nab3-11	-0.1116	0.001647			YOL158C	enb1Δ	0.0589	0.000206
YDL208W	nhp2-5001	-0.1115	1.086e-08			YBR077C	slm4Δ	0.0588	0.02091
YOR334W	mrs2Δ	-0.1112	0.0001327			YCL023C	ycl023cΔ	0.0586	0.02095	Dubious
YHR191C	ctf8-9	-0.1107	0.006369			YPR034W	arp7-e411k	0.0586	1.976e-18
YMR242C	rpl20aΔ	-0.1107	0.02175			YPR119W	clb2Δ	0.0585	0.009655
YAL053W	flc2Δ	-0.1106	0.005412			YML126C	erg13-5001	0.0585	2.01e-09
YLR383W	smc6-9	-0.1102	0.03035			YML049C	rse1-1	0.0584	0.0003308
YDL111C	rrp42-5001	-0.1099	0.003756			YDR485C	vps72Δ	0.0582	0.01098
YIR007W	egh1Δ	-0.1094	0.006288			YDR161W	acl4-supp1Δ	0.0582	0.005233	Carries Suppressor Mutation
YPL226W	new1Δ	-0.1091	0.02739			YGL174W	bud13Δ	0.0581	0.04579
YMR099C	ymr099cΔ	-0.1088	0.04211			YBL061C	skt5Δ	0.058	0.0001218
YER061C	cem1Δ	-0.1087	0.002497			YMR204C	inp1Δ	0.0578	0.01608
YCL059C	krr1-17	-0.1087	0.002096			YNL046W	ynl046wΔ	0.0576	0.01298
YOR340C	rpa43-5003	-0.1086	1.86e-08			YDL105W	nse4-ts4	0.0574	0.01483
YGL190C	cdc55-supp1Δ	-0.1085	3.643e-06	Carries Suppressor Mutation		YOR275C	rim20Δ	0.0571	0.02214
YGL123W	rps2-5001-supp1Δ	-0.1084	0.002792	Carries Suppressor Mutation		YIL066C	rnr3Δ	0.0571	0.04734
YDR369C	xrs2Δ	-0.1083	0.02292			YER067C-A	yer067c-aΔ	0.057	0.009474	Dubious
YKL129C	myo3Δ	-0.108	1.969e-08			YNL037C	idh1Δ	0.0569	7.372e-15
YPL129W	taf14Δ	-0.1079	6.147e-12			YOR314W	yor314wΔ	0.0569	0.0256	Dubious
YGL197W	mds3Δ	-0.1076	3.439e-34			YFR021W	atg18Δ	0.0567	0.00419
YDR012W	rpl4bΔ	-0.1071	0.03862			YBR214W	sds24Δ	0.0566	0.01019
YOR388C	fdh1Δ	-0.107	2.9e-51			YGR030C	pop6-5001	0.0565	0.001034
YNL006W	lst8-15	-0.1069	1.153e-05			YBR034C	hmt1Δ	0.0564	1.26e-08
YPL167C	rev3Δ	-0.1067	8.886e-10			YDR223W	crf1Δ	0.0561	0.04733
YGL208W	sip2Δ	-0.1066	7.392e-11			YKL121W	dgr2Δ	0.0561	0.0003492
YDL148C	nop14-5001	-0.1066	0.00756			YOR078W	bud21Δ	0.0558	0.02028
YPR045C	thp3Δ	-0.1066	1.386e-15			YDL240W	lrg1Δ	0.0558	3.042e-05
YGL253W	hxk2Δ	-0.1066	0.04721			YFR024C-A	lsb3Δ	0.0557	0
YIL038C	not3Δ	-0.1066	0.02088			YDR070C	fmp16Δ	0.0554	0.0308
YER165W	pab1-5002	-0.1064	0.0004818			YPL104W	msd1Δ	0.0553	0.01177
YKR019C	irs4Δ	-0.1064	1.204e-44			YJL012C	vtc4Δ	0.0553	9.989e-12
YGL150C	ino80-5002	-0.1064	0.0004227			YFL020C	pau5Δ	0.055	0.0004809
YOR037W	cyc2Δ	-0.1064	0.006975			YAR023C	yar023cΔ	0.055	3.679e-09
YML006C	gis4Δ	-0.1063	8.024e-07			YFL002C	spb4-5009	0.0546	0.005067
YGR255C	coq6Δ	-0.1061	1.726e-05			YJL143W	tim17-5001	0.0545	0.001807
YNL135C	fpr1Δ	-0.1058	0.04432			YJR088C	emc2Δ	0.0543	0.02287
YDL082W	rpl13aΔ	-0.1057	1.799e-62			YMR029C	far8Δ	0.0543	4.331e-05
YGL250W	rmr1Δ	-0.1056	0.01008			YBR111W-A	sus1Δ	0.0542	0.0005451
YPL232W	sso1Δ	-0.1055	0.0002217			YPR046W	mcm16Δ	0.0542	3.712e-10
YIL154C	imp2'Δ	-0.1045	0.002795			YHR199C	aim46Δ	0.0541	0.01045
YPL134C	odc1Δ	-0.1045	9.607e-06			YKL222C	ykl222cΔ	0.054	0.02561
YDR471W	rpl27bΔ	-0.1042	5.123e-36			YER174C	grx4Δ	0.0536	0.0437
YML125C	pga3-5001	-0.104	0.036			YFL003C	msh4Δ	0.0535	5.969e-08
YMR300C	ade4Δ	-0.1039	2.599e-05			YNL034W	ynl034wΔ	0.0534	8.104e-08
YBR109C	cmd1-8	-0.1038	2.169e-08			YNL119W	ncs2Δ	0.0534	0.01317
YJL136C	rps21bΔ	-0.1037	0.01057			YIL140W	axl2Δ	0.0534	0.005334
YOR353C	sog2-5002-supp1	-0.1034	4.756e-10	Carries Suppressor Mutation		YOR109W	inp53Δ	0.0532	0.04089
YHR118C	orc6-5001	-0.1033	0.01451			YEL023C	yel023cΔ	0.0531	0.0222
YPL160W	cdc60-ts	-0.1032	0.04429			YIL100W	yil100wΔ	0.0529	2.195e-31	Dubious
YDR054C	cdc34-2	-0.103	0.04119			YHR044C	dog1Δ	0.0526	9.374e-07
YCR033W	snt1Δ	-0.1029	6.102e-09			YCL069W	vba3Δ	0.0523	0.006705
YNL168C	fmp41Δ	-0.1022	2.75e-05			YMR085W	ymr085wΔ	0.0523	0.0004006
YAL041W	cdc24-1	-0.102	0.0302			YJR017C	ess1-h164r	0.0522	0.04819
YBR194W	aim4Δ	-0.102	0.01328			YOL124C	trm11Δ	0.0521	6.375e-21
YDR310C	sum1Δ	-0.102	0.03005			YDR083W	rrp8Δ	0.0517	0.01518
YMR009W	adi1Δ	-0.1018	2.61e-07			YML042W	cat2Δ	0.0516	0.001096
YPL011C	taf3-5001	-0.1012	0.0006398			YFR018C	yfr018cΔ	0.0515	0.04003
YIL112W	hos4Δ	-0.101	0.03749			YHR107C	cdc12-1	0.0513	0.02679
YHR194W	mdm31Δ	-0.101	0.0005166			YGR062C	cox18Δ	0.0509	0.0004597
YGR195W	ski6-5001	-0.1006	0.0214			YBL013W	fmt1Δ	0.0505	4.312e-33
YDR019C	gcv1Δ	-0.1003	0.002289			YGL191W	cox13Δ	0.0505	2.648e-21
YPR103W	pre2-75	-0.1003	4.427e-05			YGR113W	dam1-19	0.0504	0.003359
YER093C-A	aim11Δ	-0.1002	0.01759			YPR032W	sro7Δ	0.0503	5.33e-09
YDR146C	swi5Δ	-0.0999	0.0006424			YPL183C	rtt10Δ	0.0501	0.03346
YPL258C	thi21Δ	-0.0996	6.75e-05			YOR019W	yor019wΔ	0.0498	1.153e-07
YJR085C	yjr085cΔ	-0.0995	0.04501			YNR011C	prp2-1	0.0498	0.005066
YDR129C	sac6Δ	-0.0995	0.0118			YHR046C	inm1Δ	0.0498	0.04204
YPL094C	sec62-ts	-0.0991	0.001563			YGR110W	cld1Δ	0.0497	0.001627
YDL107W	mss2Δ	-0.0989	0.02443			YOR072W-B	yor072w-bΔ	0.0497	0.01404
YOR339C	ubc11Δ	-0.0988	2.277e-05			YDR307W	pmt7Δ	0.0495	0.00216
YNL077W	apj1Δ	-0.0988	0.000358			YDL028C	mps1-3796	0.0494	0.007828
YOL135C	med7-141	-0.0987	0.0007595			YCL064C	cha1Δ	0.0494	0.02908
YBL105C	pkc1-ts	-0.0987	7.602e-05			YPL106C	sse1Δ	0.0493	0.009042
YOR250C	clp1-5001	-0.0984	0.01836			YDR278C	ydr278cΔ	0.0493	0.0376
YKL032C	ixr1Δ	-0.0984	2.961e-10			YGR116W	spt6-14	0.0492	0.0004786
YIR037W	hyr1Δ	-0.0978	0.002098			YPR004C	aim45Δ	0.049	2.421e-07
YDL105W	nse4-ts1	-0.0974	0.001153			YPR062W	fcy1Δ	0.0489	3.738e-06
YHR074W	qns1-5002	-0.0972	0.03494			YKL043W	phd1Δ	0.0487	0.01229
YGL225W	vrg4-5003	-0.0971	6.526e-07			YPR048W	tah18-5002	0.0484	0.02593
YML111W	bul2Δ	-0.0963	0.04031			YOR163W	ddp1Δ	0.0483	0.01336
YOR054C	vhs3Δ	-0.0963	2.997e-09			YPR020W	atp20Δ	0.0483	1.695e-22
YML037C	yml037cΔ	-0.0963	0.001234			YIL033C	bcy1Δ	0.0482	1.334e-05
YNL154C	yck2Δ	-0.0961	0.005675			YCR002C	cdc10-4	0.0482	7.559e-15
YGL104C	vps73Δ	-0.096	0.03913			YHR036W	brl1-k405i	0.0481	0.001872
YER132C	pmd1Δ	-0.0957	3.029e-08			YNR024W	mpp6Δ	0.0479	7.829e-09
YBR272C	hsm3Δ	-0.0954	0.001328			YPR086W	sua7-5001	0.0479	7.273e-08
YPR064W	ypr064wΔ	-0.0953	0.002846			YDR378C	lsm6Δ	0.0479	0.04856
YFL039C	act1-159	-0.0953	4.894e-23			YMR153C-A	ymr153c-aΔ	0.0477	0.02415	Dubious
YML108W	yml108wΔ	-0.0951	0.03397			YPR196W	ypr196wΔ	0.0477	2.959e-08
YAR044W	yar044wΔ	-0.0949	0.01595			YDR414C	erd1Δ	0.0474	0.0009067
YDR155C	cpr1Δ	-0.0948	0.03204			YBR188C	ntc20Δ	0.0472	0.03343
YJR145C	rps4aΔ	-0.0948	4.998e-19			YGR134W	caf130Δ	0.047	0.04983
YLR311C	ylr311cΔ	-0.0947	0.03459	Dubious		YDL070W	bdf2Δ	0.0469	0.02993
YPL066W	rgl1Δ	-0.0946	0.008838			YHR079C	ire1Δ	0.0466	0.01416
YDR489W	sld5-5001	-0.0944	0.02402			YDR147W	eki1Δ	0.0465	0.000198
YKL082C	rrp14-5010	-0.0942	1.394e-05			YPL102C	ypl102cΔ	0.0461	8.645e-31	Dubious
YPL176C	tre1Δ	-0.0938	0.007501			YBR210W	erv15Δ	0.046	0.003981
YMR304W	ubp15Δ	-0.0938	0.004398			YOR307C	sly41Δ	0.0458	0.0009782
YNL217W	ynl217wΔ	-0.0938	4.047e-18			YMR039C	sub1Δ	0.0458	0.007565
YBR211C	ame1-4	-0.0938	4.76e-12			YHL002W	hse1Δ	0.0457	0.004923
YPL012W	rrp12-5001	-0.0937	1.784e-16			YBR300C	ybr300cΔ	0.0455	0.0002447	Dubious
YLR402W	ylr402w-supp1Δ	-0.0931	2.442e-05	Dubious,Carries Suppressor Mutation		YCL002C	ycl002cΔ	0.0452	0.03496
YDR203W	ydr203wΔ	-0.093	1.121e-10	Dubious		YER124C	dse1Δ	0.0451	0.0001799
YDR052C	dbf4-1	-0.0927	0.0006456			YDL050C	ydl050cΔ	0.0447	1.015e-09	Dubious
YJL117W	pho86Δ	-0.0927	0.001756			YDR346C	svf1Δ	0.0444	0.03202
YJL001W	pre3-2	-0.0926	0.04849			YBR160W	cdc28-13	0.0442	9.292e-05
YNL270C	alp1Δ	-0.0926	4.279e-05			YJR066W	tor1Δ	0.0441	1.857e-06
YJR070C	lia1Δ	-0.0915	0.04886			YFL051C	yfl051cΔ	0.0441	0.04954
YOL121C	rps19aΔ	-0.0914	0.02669			YDR426C	ydr426cΔ	0.0439	0.001155	Dubious
YDR052C	dbf4-ts	-0.0913	0.009358			YBR069C	tat1Δ	0.0439	0.001938
YNL061W	nop2-4-supp1	-0.0907	5.744e-06	Carries Suppressor Mutation		YGL143C	mrf1-supp1Δ	0.0437	0.0001816	Carries Suppressor Mutation
YNL081C	sws2-supp2Δ	-0.0902	0.04387	Carries Suppressor Mutation		YPL231W	fas2-5022	0.0435	0.04657
YJL180C	atp12Δ	-0.0897	0.04043			YJL042W	mhp1Δ	0.0432	1.747e-13
YCR065W	hcm1Δ	-0.0895	7.87e-05			YDR101C	arx1Δ	0.0431	0.001362
YOR030W	dfg16Δ	-0.0895	2.077e-06			YDR130C	fin1Δ	0.0431	0.03032
YKR098C	ubp11Δ	-0.0895	0.01485			YHR083W	sam35-2	0.0427	0.04462
YGR017W	ygr017wΔ	-0.0895	3.874e-05			YOR140W	sfl1Δ	0.0427	0.03447
YMR019W	stb4Δ	-0.0894	0.04217			YDL197C	asf2Δ	0.0426	1.128e-05
YNL159C	asi2Δ	-0.0892	1.202e-06			YCL039W	gid7Δ	0.0426	0.0003154
YDR139C	rub1Δ	-0.0892	2.22e-46			YDL096C	opi6Δ	0.0426	2.106e-05	Dubious
YGL060W	ybp2Δ	-0.089	0.006188			YMR003W	aim34Δ	0.0426	0.00392
YGR038W	orm1Δ	-0.0884	0.0001431			YNL212W	vid27Δ	0.0425	9.017e-06
YPR161C	sgv1-5001	-0.0883	0.01205			YIL087C	aim19Δ	0.0424	4.82e-06
YPL214C	thi6Δ	-0.0883	7.84e-06			YBL056W	ptc3Δ	0.0422	0.0009528
YFL034C-B	mob2-40	-0.0882	0.02056			YNL156C	nsg2Δ	0.0422	0.00203
YGL185C	ygl185cΔ	-0.0881	1.831e-146			YMR012W	clu1Δ	0.0421	0.04144
YDR463W	stp1Δ	-0.088	0.01453			YJR111C	pxp2Δ	0.0421	0.001386
YPL057C	sur1Δ	-0.0879	0.01816			YGR135W	pre9Δ	0.042	0.003552
YCR066W	rad18Δ	-0.0878	9.307e-13			YDR357C	cnl1Δ	0.0417	0.03974
YNL044W	yip3Δ	-0.0876	2.015e-07			YGL142C	gpi10-5001	0.0414	0.0005433
YJL196C	elo1Δ	-0.0875	0.004401			YER145C	ftr1Δ	0.0413	0.02253
YNL322C	kre1Δ	-0.0874	0.04419			YPR200C	arr2Δ	0.0412	0.01823
YBL105C	pkc1-3	-0.0868	9.542e-11			YPL165C	set6Δ	0.0412	0.02459
YOR260W	gcd1-5001	-0.0867	3.027e-05			YDR284C	dpp1Δ	0.041	0.0002229
YNL136W	eaf7Δ	-0.0864	0.04903			YHR092C	hxt4Δ	0.041	0.02844
YPL040C	ism1-supp1Δ	-0.0863	0.00724	Carries Suppressor Mutation		YOR226C	isu2Δ	0.041	0.0002387
YDR415C	ydr415cΔ	-0.0861	0.00649			YMR169C	ald3Δ	0.0407	0.004614
YOL051W	gal11Δ	-0.0861	6.446e-07			YBR301W	pau24Δ	0.0406	0.03969
YDR345C	hxt3Δ	-0.0858	0.01848			YGR204W	ade3Δ	0.0406	0.03191
YNL127W	far11Δ	-0.0854	5.421e-05			YOR184W	ser1Δ	0.0404	0.04874
YFR032C-B	yfr032c-bΔ	-0.085	0.0005136			YDL012C	ydl012cΔ	0.0402	0.002777
YOR080W	dia2Δ	-0.0847	0.001227			YBL088C	tel1Δ	0.0402	1.576e-14
YGL126W	scs3Δ	-0.0847	0.03271			YDR420W	hkr1Δ	0.0402	0.04193
YMR049C	erb1-5001	-0.0845	0.005829			YMR157C	aim36Δ	0.0401	0.0229
YDL137W	arf2Δ	-0.0844	0.0004605			YDL155W	clb3Δ	0.0398	0.04147
YIL107C	pfk26Δ	-0.0844	0.000115			YJL198W	pho90Δ	0.0396	0.02052
YAR075W	yar075wΔ	-0.0841	2.206e-08	Dubious		YBL105C	pkc1-4	0.0391	0.03119
YDL118W	ydl118wΔ	-0.0836	0.02939	Dubious		YPL054W	lee1Δ	0.0384	0.01885
YPL204W	hrr25-5001	-0.0832	0.0498			YPL061W	ald6Δ	0.0383	0.01481
YMR021C	mac1-supp1Δ	-0.0831	0.0205	Carries Suppressor Mutation		YDL097C	rpn6-1	0.0381	0.00147
YAL049C	aim2Δ	-0.0826	0.04302			YPL127C	hho1Δ	0.038	0.008631
YPL236C	env7Δ	-0.0825	0.02445			YPL166W	atg29Δ	0.0379	0.00148
YLR287C-A	rps30aΔ	-0.0825	0.0002167			YOR359W	vts1Δ	0.0375	0.0009145
YKL063C	ykl063cΔ	-0.0824	0.04392			YML101C	cue4Δ	0.0375	0.0119
YMR093W	utp15-5001	-0.0822	1.834e-09			YBR193C	med8-51	0.0373	0.01658
YNR058W	bio3Δ	-0.0821	0.01323			YOR204W	ded1-f144c	0.0373	0.003098
YJL029C	vps53Δ	-0.082	1.318e-17			YHL028W	wsc4Δ	0.0367	7.313e-06
YJL208C	nuc1Δ	-0.0818	0.01309			YPL101W	elp4Δ	0.0362	0.00339
YNR021W	ynr021wΔ	-0.0817	0.03361			YPL019C	vtc3Δ	0.0362	0.01015
YFL039C	act1-124	-0.0815	0.003327			YER164W	chd1Δ	0.0362	9.879e-05
YJR112W	nnf1-48	-0.0812	0.001814			YPL036W	pma2Δ	0.036	8.109e-05
YOR074C	cdc21-1	-0.081	0.04124			YBL102W	sft2Δ	0.036	0.005654
YDR013W	psf1-1	-0.0809	0.04222			YMR282C	aep2Δ	0.0359	8.317e-07
YAR035C-A	yar035c-aΔ	-0.0807	0.02327			YOR376W	yor376wΔ	0.0358	0.04195
YLR438C-A	lsm3-5002	-0.0803	2.025e-136			YHR111W	uba4Δ	0.0358	0.04746
YOR055W	yor055wΔ	-0.0802	0.001318	Dubious		YPR170C	ypr170cΔ	0.0358	0.04036	Dubious
YOL069W	nuf2-5001	-0.0801	0.0003208			YDR454C	guk1-5001	0.0357	0.002643
YCR052W	rsc6-5001	-0.0799	5.626e-12			YDL059C	rad59Δ	0.0356	1.162e-05
YER074W	rps24aΔ	-0.0798	0.003058			YNL070W	tom7Δ	0.0355	0.01434
YDR302W	gpi11-5001	-0.0798	0.002026			YGR020C	vma7Δ	0.0352	0.0006551
YNL260C	lto1-5001	-0.0796	4.683e-09			YMR319C	fet4Δ	0.0352	0.02947
YOR222W	odc2Δ	-0.0794	0.008335			YMR222C	fsh2Δ	0.035	0.02065
YPL082C	mot1-1033	-0.079	0.0007603			YMR098C	atp25Δ	0.0349	0.004383
YHR101C	big1-5001	-0.0789	0.001457			YOL132W	gas4Δ	0.0348	0.01698
YDL081C	rpp1a-supp1Δ	-0.0786	2.246e-09	Carries Suppressor Mutation		YBR250W	spo23Δ	0.0348	0.004188
YPR083W	mdm36Δ	-0.0784	0.003977			YBL081W	ybl081wΔ	0.0347	0.04216
YKL005C	bye1Δ	-0.0778	3.801e-06			YBR048W	rps11bΔ	0.0346	3.185e-08
YLR264C-A	ylr264c-aΔ	-0.0776	0.006384			YDR272W	glo2Δ	0.0345	5.478e-17
YML024W	rps17aΔ	-0.0773	0.007217			YPR052C	nhp6aΔ	0.0344	1.191e-16
YJL062W-A	coa3Δ	-0.0772	8.914e-05			YOR332W	vma4Δ	0.0342	0.008122
YLR285C-A	ylr285c-aΔ	-0.0772	0.0002334			YPL045W	vps16Δ	0.0341	1.97e-08
YGL189C	rps26aΔ	-0.0771	0.04906			YAL024C	lte1-supp1Δ	0.034	0.01588	Carries Suppressor Mutation
YHR203C	rps4bΔ	-0.0767	0.01309			YOR013W	irc11Δ	0.034	0.02049	Dubious
YOR336W	kre5-ts2	-0.0764	0.01406			YKL001C	met14Δ	0.034	0.0407
YLR373C	vid22Δ	-0.0758	0.04729			YHR079C-A	sae3Δ	0.034	0.02392
YMR223W	ubp8Δ	-0.0758	0.02162			YOR251C	tum1Δ	0.0337	0.03629
YKL048C	elm1Δ	-0.0757	0.02294			YJR117W	ste24Δ	0.0336	0.04054
YDR264C	akr1Δ	-0.0757	4.296e-05			YBL049W	moh1Δ	0.0332	5.342e-06
YPR069C	spe3Δ	-0.0755	0.03654			YBR088C	pol30-k146r	0.0331	0.002435
YIR022W	sec11-2	-0.0755	0.02727			YAL041W	cdc24-3	0.033	0.02826
YMR048W	csm3Δ	-0.0751	0.03628			YDL106C	pho2Δ	0.0327	0.0002067
YEL012W	ubc8Δ	-0.0751	0.0003234			YBR086C	ist2Δ	0.0325	0.0003562
YER125W	rsp5-sm1	-0.0749	0.005038			YDR459C	pfa5Δ	0.0324	0.04956
YML035C	amd1Δ	-0.0747	0.009241			YOR084W	lpx1Δ	0.0323	0.02224
YDR052C	dbf4-4	-0.0745	0.01396			YJR032W	cpr7Δ	0.0323	0.0418
YMR132C	jlp2Δ	-0.0745	0.03167			YOR366W	yor366wΔ	0.0319	0.04142	Dubious
YOL116W	msn1Δ	-0.0744	0.01021			YGR138C	tpo2Δ	0.0316	0.001652
YPL064C	cwc27Δ	-0.0743	0.0005954			YHR152W	spo12Δ	0.0314	0.005994
YOR298W	mum3Δ	-0.074	1.248e-13			YOL007C	csi2Δ	0.0312	0.04687
YJL118W	yjl118wΔ	-0.074	0.02237			YDR286C	ydr286cΔ	0.0311	0.04822
YJL121C	rpe1Δ	-0.0739	8.186e-07			YFR017C	igd1Δ	0.031	0.04284
YBR201W	der1Δ	-0.0738	0.02914			YKR072C	sis2Δ	0.031	0.04934
YOR350C	mne1Δ	-0.0737	5.625e-15			YNL097C	pho23Δ	0.0309	0.007017
YKL055C	oar1Δ	-0.0736	0.0132			YNL122C	ynl122cΔ	0.0309	0.0264
YPL081W	rps9aΔ	-0.0733	0.01182			YDR362C	tfc6-m1	0.0307	1.546e-07
YPL070W	muk1Δ	-0.0731	0.01408			YPL231W	fas2-5003	0.0304	0.01947
YMR159C	atg16Δ	-0.0729	1.513e-07			YNL010W	ynl010wΔ	0.0304	3.14e-07
YOR337W	tea1Δ	-0.0729	0.02333			YNR047W	fpk1Δ	0.0303	0.002797
YJR014W	tma22Δ	-0.0722	0.03659			YIR002C	mph1Δ	0.0302	0.007471
YLR250W	ssp120Δ	-0.0722	3.715e-12			YBR299W	mal32Δ	0.0298	0.001391
YJL115W	asf1Δ	-0.0721	0.03279			YDR416W	syf1-5001	0.0296	0.04378
YDR124W	ydr124wΔ	-0.0721	0.02626			YBR121C	grs1-5001	0.0287	0.03277
YMR316W	dia1Δ	-0.0721	2.717e-10			YOL054W	psh1Δ	0.0287	1.527e-06
YER073W	ald5Δ	-0.072	0.01889			YPL130W	spo19Δ	0.0286	0.006097
YNR064C	ynr064cΔ	-0.0716	2.4e-07			YBL091C	map2Δ	0.0285	4.908e-05
YNR046W	trm112-5008	-0.0714	1.155e-05			YOL053W	aim39Δ	0.0285	0.0377
YPL136W	ypl136wΔ	-0.0713	0.01505	Dubious		YJR010W	met3Δ	0.0284	1.696e-05
YHR189W	pth1Δ	-0.0713	2.588e-08			YBL059W	ybl059wΔ	0.0284	0.0226
YDR308C	srb7-5003	-0.071	9.499e-44			YFL048C	emp47Δ	0.0282	0.0233
YIR001C	sgn1Δ	-0.071	0.006842			YMR034C	rch1Δ	0.0275	0.004403
YGL024W	ygl024wΔ	-0.0708	0.04931	Dubious		YDR490C	pkh1Δ	0.0275	0.01488
YML119W	yml119wΔ	-0.0707	0.002631			YML099C	arg81Δ	0.0274	0.03152
YKL125W	rrn3-s213p	-0.0707	0.001374			YDR317W	him1Δ	0.0263	0.03856
YOR100C	crc1Δ	-0.0705	0.02702			YOR264W	dse3Δ	0.0262	0.002483
YMR065W	kar5Δ	-0.0704	0.003462			YML002W	yml002wΔ	0.0261	0.0189
YKL018W	swd2-1	-0.0702	1.627e-07			YNL009W	idp3Δ	0.0261	0.001112
YOL138C	rtc1-supp1Δ	-0.0695	0.004676	Carries Suppressor Mutation		YNL058C	ynl058cΔ	0.026	0.0208
YMR117C	spc24-9	-0.0694	1.735e-06			YOR123C	leo1Δ	0.026	3.2e-07
YOR039W	ckb2Δ	-0.0692	0.02704			YJL170C	asg7Δ	0.0259	0.04495
YOL055C	thi20Δ	-0.0691	0.02671			YDL099W	bug1Δ	0.0259	5.244e-06
YBR060C	orc2-3	-0.069	0.003329			YDR145W	taf12-l464a	0.0258	0.02592
YMR230W	rps10bΔ	-0.0689	5.571e-10			YDL088C	asm4Δ	0.0258	6.743e-05
YBR076W	ecm8Δ	-0.0689	0.002823			YIL106W	mob1-5001	0.0257	1.02e-09
YNR008W	lro1Δ	-0.0684	0.01031			YBR230C	om14Δ	0.0256	0.005666
YPL110C	gde1Δ	-0.0683	1.801e-05			YOR135C	irc14Δ	0.0254	0.0129	Dubious
YKL095W	yju2-5001	-0.068	0.03973			YOL011W	plb3Δ	0.0251	0.04871
YBR284W	ybr284wΔ	-0.0679	2.293e-08			YPL139C	ume1Δ	0.0248	0.00175
YHR141C	rpl42bΔ	-0.0676	0.03			YOR381W	fre3Δ	0.0246	0.04472
YGL262W	ygl262wΔ	-0.0674	3.622e-09			YER004W	fmp52Δ	0.024	0.04332
YHR185C	pfs1Δ	-0.0673	0.004731			YPL017C	irc15Δ	0.0239	0.0001735
YOL020W	tat2Δ	-0.0672	6.124e-25			YIL139C	rev7Δ	0.0234	0.02617
YDL017W	cdc7-4	-0.0672	2.909e-06			YPL269W	kar9Δ	0.0231	4.839e-09
YAL055W	pex22Δ	-0.0671	0.04761			YJL204C	rcy1Δ	0.0229	0
YIR003W	aim21Δ	-0.0669	9.088e-80			YIL079C	air1Δ	0.0228	0.04063
YPL250C	atg41Δ	-0.0669	9.21e-07			YOR014W	rts1Δ	0.0227	0.0254
YMR273C	zds1Δ	-0.0666	0.007869			YHL034C	sbp1Δ	0.0226	0.0003501
YPL108W	ypl108wΔ	-0.0664	2.299e-06			YPL212C	pus1Δ	0.0224	0.01356
YOR385W	yor385wΔ	-0.0663	0.01213			YDR100W	tvp15Δ	0.0221	0.02931
YML055W	spc2Δ	-0.066	7.366e-07			YGR232W	nas6Δ	0.0219	0.0005811
YPR091C	nvj2Δ	-0.066	4.714e-07			YOR375C	gdh1Δ	0.0214	0.04796
YBR054W	yro2Δ	-0.0657	0.01112			YLR421C	rpn13Δ	0.0212	0.02633
YLR420W	ura4Δ	-0.0656	0.03522			YHR179W	oye2Δ	0.0203	7.842e-08
YNL132W	kre33-5001	-0.0655	0.004059			YOR154W	slp1Δ	0.0203	0.04266
YOR248W	yor248wΔ	-0.0653	0.0006872	Dubious		YBR157C	ics2Δ	0.0197	0.03904
YLR265C	nej1Δ	-0.0652	0.01099			YOL141W	ppm2Δ	0.0196	0.000415
YOR265W	rbl2Δ	-0.0651	0.001312			YDR040C	ena1Δ	0.0192	0.002188
YGR039W	ygr039wΔ	-0.0651	0.02819			YDR213W	upc2Δ	0.0191	0.002225
YPL229W	ypl229wΔ	-0.0648	0.01861			YKL089W	mif2-3	0.019	7.575e-05
YER153C	pet122Δ	-0.0645	0.006197			YPR184W	gdb1Δ	0.0187	0.03605
YGL091C	nbp35-5001	-0.0644	1.082e-12			YOL163W	yol163wΔ	0.0186	0.005662
YLR172C	dph5Δ	-0.0644	0.002301			YJR047C	anb1Δ	0.0182	0.000279
YMR269W	tma23Δ	-0.0644	1.042e-16			YBR172C	smy2Δ	0.0174	0.01044
YPR030W	csr2Δ	-0.064	0.005608			YGL048C	rpt6-1	0.0173	0.03967
YOR284W	hua2Δ	-0.0637	0.0001195			YOR067C	alg8Δ	0.0172	0.01269
YDL231C	bre4Δ	-0.0634	7.905e-08			YBR151W	apd1Δ	0.0171	0.02507
YMR120C	ade17Δ	-0.0627	0.03126			YHR209W	crg1Δ	0.0168	9.342e-10
YFR001W	loc1Δ	-0.0627	0.005805			YBR046C	zta1Δ	0.0165	0.04433
YJR057W	cdc8-2	-0.0626	0.03008			YDR033W	mrh1Δ	0.0158	1.768e-28
YGL210W	ypt32Δ	-0.0624	3.377e-08			YBR099C	ybr099cΔ	0.0157	0.03798	Dubious
YJR128W	yjr128wΔ	-0.0623	0.008905			YBR244W	gpx2Δ	0.0156	0.02477
YIL037C	prm2Δ	-0.0622	0.005284			YBR152W	spp381-5001	0.0155	0.003117
YOR049C	rsb1Δ	-0.0621	0.04141			YER129W	sak1Δ	0.0151	0.01386
YHR135C	yck1Δ	-0.062	0.000883			YGL004C	rpn14Δ	0.0148	0.0002718
YDR326C	ysp2Δ	-0.062	5.32e-12			YOR283W	yor283wΔ	0.0143	0.02157
YKL178C	ste3Δ	-0.0614	0.03409			YAR037W	yar037wΔ	0.0136	0.04212
YLR234W	top3-supp1Δ	-0.0607	0.01802	Carries Suppressor Mutation		YHR132C	ecm14Δ	0.0131	6.306e-07
YMR014W	bud22Δ	-0.0606	5.48e-06			YFL034C-B	mob2-14	0.0114	1.447e-39
YDR090C	ydr090cΔ	-0.0605	0.0005868			YER131W	rps26bΔ	0.0108	9.617e-09
YDL010W	grx6Δ	-0.0602	0.01458			YOL068C	hst1Δ	0.0072	0.01115
YGL095C	vps45Δ	-0.0601	0.0186
YGL232W	tan1Δ	-0.0601	0.01678
YNL053W	msg5Δ	-0.06	0.03598
YMR244W	ymr244wΔ	-0.06	0.03396
YPL206C	pgc1Δ	-0.0599	0.03743
YFL013W-A	yfl013w-aΔ	-0.0599	0.02197	Dubious
YOL001W	pho80Δ	-0.0598	0.005743
YOR167C	rps28aΔ	-0.0595	1.261e-94
YFL034C-B	mob2-36	-0.0594	1.354e-12
YDL236W	pho13Δ	-0.0587	0.02714
YDR088C	slu7-ts1	-0.0586	0.003348
YCR060W	tah1Δ	-0.0586	5.34e-07
YLR419W	ylr419wΔ	-0.0582	3.929e-05
YOR328W	pdr10Δ	-0.0582	0.03267
YMR229C	rrp5-delta6	-0.0581	0.0003111
YBR197C	ybr197cΔ	-0.0581	0.000777
YGL163C	rad54Δ	-0.058	0.002076
YPL180W	tco89Δ	-0.0574	2.18e-32
YKL167C	mrp49Δ	-0.0574	0.04061
YOL081W	ira2Δ	-0.0571	0.01202
YOR327C	snc2Δ	-0.0571	0.005114
YPL169C	mex67-ts5	-0.0568	0.01319
YPL128C	tbf1-5001	-0.0567	0.0008124
YNL043C	ynl043cΔ	-0.0567	0.02322	Dubious
YDR016C	dad1-5005	-0.0565	0.0004448
YDL234C	gyp7Δ	-0.0564	0.04511
YPR130C	ypr130cΔ	-0.0562	0.001662	Dubious
YPL020C	ulp1-333	-0.0556	0.0007031
YGL145W	tip20-5	-0.0554	0.001088
YDL045C	fad1-5001	-0.0553	0.03408
YOR142W	lsc1Δ	-0.0552	3.893e-05
YFL041W	fet5Δ	-0.0552	0.03936
YDL207W	gle1-4	-0.0551	0.01171
YAL062W	gdh3Δ	-0.055	0.02121
YJL074C	smc3-42	-0.0547	0.009909
YOR367W	scp1Δ	-0.0543	0.04644
YDR448W	ada2Δ	-0.0543	0.03507
YOL160W	yol160wΔ	-0.0543	4.829e-15	Dubious
YKL109W	hap4Δ	-0.0539	0.006991
YJR093C	fip1-5001	-0.0538	0.04276
YPR035W	gln1-5001	-0.0537	0.01156
YGR096W	tpc1Δ	-0.0536	5.603e-05
YCR035C	rrp43-5001	-0.0533	0.0008161
YCR026C	npp1Δ	-0.0532	0.01187
YML122C	yml122c-supp1Δ	-0.0531	0.02071	Carries Suppressor Mutation
YLR406C	rpl31bΔ	-0.0531	0.008507
YPR179C	hda3Δ	-0.053	0.001303
YMR309C	nip1-5004	-0.0529	0.002188
YOR004W	utp23-5001	-0.0527	0.01064
YNL190W	ynl190wΔ	-0.0526	0.01487
YCR031C	rps14aΔ	-0.0519	0.01565
YGR241C	yap1802Δ	-0.0517	0.04871
YAL016C-B	yal016c-bΔ	-0.0516	0.001271	Dubious
YLR307C-A	ylr307c-aΔ	-0.0516	0.001282
YLR412W	ber1Δ	-0.0515	0.005969
YGL083W	scy1Δ	-0.0511	0.007691
YNR041C	coq2Δ	-0.0507	0.0321
YHR040W	bcd1-5001	-0.0506	0.04465
YOR260W	gcd1-502-supp2	-0.0505	0.00932	Carries Suppressor Mutation
YDL214C	prr2Δ	-0.0504	0.01386
YFL017C	gna1-5001	-0.0504	0.02854
YER045C	aca1Δ	-0.0502	0.03224
YAL041W	cdc24-5	-0.0502	0.0002216
YJL199C	mbb1Δ	-0.0502	0.04271
YPL014W	cip1Δ	-0.0501	0.03034
YBR203W	cos111Δ	-0.0498	3.97e-07
YNL138W	srv2-ts	-0.0494	1.881e-14
YPR150W	ypr150wΔ	-0.0492	0.0004925	Dubious
YPL151C	prp46-5001	-0.049	0.04985
YLR388W	rps29aΔ	-0.049	0.04027
YPL089C	rlm1Δ	-0.0489	0.00616
YJL035C	tad2-5001	-0.0486	0.000794
YMR040W	yet2Δ	-0.0481	5.257e-05
YOR059C	lpl1Δ	-0.0481	2.984e-05
YKL185W	ash1Δ	-0.0479	3.675e-21
YNL191W	dug3Δ	-0.0479	4.426e-11
YNL102W	pol1-13	-0.0476	1.23e-08
YPR033C	hts1-1	-0.0475	1.739e-16
YPR059C	ypr059cΔ	-0.0475	0.04903	Dubious
YPR058W	ymc1Δ	-0.0473	0.01699
YOL108C	ino4Δ	-0.0472	0.02267
YOR349W	cin1Δ	-0.0471	1.258e-07
YOR221C	mct1Δ	-0.0467	0.04733
YMR158W	mrps8-supp1Δ	-0.0463	3.635e-06	Carries Suppressor Mutation
YDR398W	utp5-5001	-0.0463	0.01125
YJL070C	yjl070cΔ	-0.0459	1.73e-05
YPL201C	yig1Δ	-0.0456	0.007303
YIL150C	mcm10-1	-0.0452	0.02635
YGL027C	cwh41Δ	-0.0451	0.01055
YOR214C	spr2Δ	-0.0449	0.02069
YDR113C	pds1-128	-0.0449	0.0005217
YNL041C	cog6Δ	-0.0449	0.006564
YGL236C	mto1Δ	-0.0448	0.002697
YER168C	cca1-5001	-0.0447	0.01439
YIR008C	pri1-m4	-0.0446	0.0007289
YDL136W	rpl35bΔ	-0.0443	2.157e-05
YJL120W	yjl120wΔ	-0.044	1.567e-50	Dubious
YKL096C-B	ykl096c-bΔ	-0.0437	0.04553
YHR110W	erp5Δ	-0.0437	0.01276
YKR058W	glg1Δ	-0.0436	0.0401
YPL253C	vik1Δ	-0.0426	0.01027
YBR286W	ape3Δ	-0.0424	5.276e-05
YDR486C	vps60Δ	-0.0424	0.0001455
YDR029W	ydr029wΔ	-0.0424	0.005361
YDR058C	tgl2Δ	-0.0423	0.008764
YMR302C	yme2Δ	-0.042	0.01499
YMR126C	dlt1Δ	-0.0417	8.592e-09
YBR290W	bsd2Δ	-0.0417	0.002367
YDR478W	snm1-172	-0.0416	7.619e-09
YDL083C	rps16bΔ	-0.0415	3.446e-06
YBR298C	mal31Δ	-0.0415	0.0001209
YHR136C	spl2Δ	-0.0411	0.00227
YOR017W	pet127Δ	-0.041	0.04481
YPR103W	pre2-v214a	-0.0408	0.03252
YFR007W	yfh7Δ	-0.0403	0.001
YNL318C	hxt14Δ	-0.0401	0.01145
YDR251W	pam1Δ	-0.0398	0.004934
YBR055C	prp6-ts	-0.0393	0.02403
YER128W	vfa1Δ	-0.0392	0.002074
YER025W	gcd11-5002	-0.0391	0.002044
YMR275C	bul1Δ	-0.0386	0.0003795
YMR316C-A	ymr316c-aΔ	-0.0386	1.813e-09
YER097W	yer097wΔ	-0.0375	0.01654	Dubious
YPL203W	tpk2Δ	-0.0369	0.02025
YPR105C	cog4-5001	-0.0365	0.03691
YGR091W	prp31-ts	-0.0363	0.01359
YDR221W	gtb1Δ	-0.0363	0.01434
YOR152C	atg40Δ	-0.0359	0.0482
YAR073W	imd1Δ	-0.0358	0.02503	Dubious
YDR156W	rpa14Δ	-0.0356	0.02107
YDR222W	ydr222wΔ	-0.0356	0.02689
YGL110C	cue3Δ	-0.0356	3.036e-14
YER083C	get2Δ	-0.0352	0.03487
YOL122C	smf1Δ	-0.0352	2.79e-34
YBR273C	ubx7Δ	-0.0346	0.002866
YPL247C	ypl247cΔ	-0.0345	0.02944
YBR132C	agp2Δ	-0.0345	0.04745
YGL260W	ygl260wΔ	-0.0344	0.035
YPL266W	dim1-2	-0.034	0.03112
YCR086W	csm1Δ	-0.0327	0.0005665
YAL036C	rbg1Δ	-0.0326	0.008805
YCL050C	apa1Δ	-0.0317	0.005422
YGR004W	pex31Δ	-0.0313	0.01836
YPL035C	ypl035cΔ	-0.0313	0.0006537	Dubious
YOR044W	irc23Δ	-0.0307	0.03609
YPL107W	ypl107wΔ	-0.0305	3.902e-10
YHL024W	rim4Δ	-0.0303	0.02794
YPL261C	ypl261cΔ	-0.0301	0.02999
YBR162W-A	ysy6Δ	-0.03	2.6e-69
YBR204C	ldh1Δ	-0.0294	0.03179
YOR193W	pex27Δ	-0.0294	0.006911
YGR236C	spg1Δ	-0.0294	1.706e-05
YHR137W	aro9Δ	-0.029	0.0153
YOR243C	pus7Δ	-0.0289	0.02446
YOR235W	irc13Δ	-0.0285	0.0006483	Dubious
YFR056C	yfr056cΔ	-0.0278	0.01604	Dubious
YDR121W	dpb4Δ	-0.0277	0.007083
YPR156C	tpo3Δ	-0.0276	0.04162
YDR073W	snf11Δ	-0.0274	0.007327
YOR124C	ubp2Δ	-0.0272	0.0003241
YDR216W	adr1Δ	-0.0265	6.247e-07
YCR085W	ycr085wΔ	-0.026	6.139e-05
YOR162C	yrr1Δ	-0.0258	0.03372
YER105C	nup157Δ	-0.0251	0.01593
YGL035C	mig1Δ	-0.025	0.04669
YMR162C	dnf3Δ	-0.025	2.393e-10
YJR037W	yjr037wΔ	-0.0244	0.008465	Dubious
YDR257C	rkm4Δ	-0.0238	0.02128
YHR156C	lin1Δ	-0.0236	0.009359
YOL066C	rib2-5001	-0.0235	0.01951
YJL127C-B	yjl127c-bΔ	-0.0235	0.002178
YCR001W	ycr001wΔ	-0.0232	0.003198
YAR031W	prm9Δ	-0.023	0.005938
YLR390W	ecm19Δ	-0.0228	1.752e-57
YGR093W	drn1Δ	-0.0227	2.359e-10
YDR266C	hel2Δ	-0.0223	0.02944
YIL135C	vhs2Δ	-0.022	0.005021
YGL234W	ade5,7Δ	-0.0219	0.03538
YGR006W	prp18-ts	-0.0216	3.08e-05
YCR005C	cit2Δ	-0.0215	0.02413
YML118W	ngl3Δ	-0.0211	0.03519
YLR253W	mcp2Δ	-0.0197	0.03008
YPL272C	pbi1Δ	-0.018	0.002347
YKL053W	ykl053wΔ	-0.0174	0.02908	Dubious
YDR269C	ydr269cΔ	-0.0172	0.01937	Dubious
YFR050C	pre4-5001	-0.0171	5.31e-12
YFL034C-B	mob2-24	-0.0148	0.01277
YML009C-A	yml009c-aΔ	-0.0144	0.0384	Dubious
YDR493W	mzm1Δ	-0.0143	8.851e-26
YMR317W	ymr317wΔ	-0.014	0.02333
YGR288W	mal13Δ	-0.0134	0.009322
YDR131C	ydr131cΔ	-0.0133	1.575e-06
YIL133C	rpl16aΔ	-0.0125	0.0003752
YPL015C	hst2Δ	-0.0124	3.891e-13
YAR028W	yar028wΔ	-0.0114	7.227e-05
YBR043C	qdr3Δ	-0.011	0.02057
YPL150W	ypl150wΔ	-0.0085	0.006138
YNL143C	ynl143cΔ	-0.0081	0.01496
YDR141C	dop1-1	-0.0072	0.0009189
YJR069C	ham1Δ	-0.0046	1.149e-06
YOL075C	yol075cΔ	-0.0043	0.0008419
YNL002C	rlp7-5001	-0.0035	1.244e-09

## Sheet: Correlations
Sheet 2: Correlations between ERG3 genetic interaction network interaction networks of other query genes.
ORF	Allele	Correlation	Annotations
YNL280C	erg24-supp1Δ	0.34829	Carries Suppressor Mutation
YML008C	erg6Δ	0.22692
YMR202W	erg2Δ	0.18587
YGR060W	erg25-5001	0.16172
YNL272C	sec2-41	0.15452
YEL076C	yel076cΔ	0.13869
YGR166W	trs65Δ	0.13689
YDR024W	fyv1Δ	0.13291	Dubious
YHR007C	erg11-td	0.1303
YAL026C	drs2-supp1Δ	0.12824	Carries Suppressor Mutation
YDL192W	arf1Δ	0.12537
YJL085W	exo70-29/37	0.12493
YNL267W	pik1-104	0.12304
YNL181W	pbr1-5002	0.11509
YLR111W	ylr111wΔ	0.11116	Dubious
YPL090C	rps6aΔ	0.11028
YJL117W	pho86Δ	0.1086
YCR094W	cdc50Δ	0.10816
YGL203C	kex1Δ	0.10811
YNL322C	kre1Δ	0.10671
YJL029C	vps53-supp1Δ	0.10659	Carries Suppressor Mutation
YBR102C	exo84-102	0.10516
YDR162C	nbp2Δ	0.1046
YHR101C	big1-5001	0.10367
YNL181W	pbr1-5005	0.10341
YPL089C	rlm1Δ	0.10213
YMR149W	swp1-5004	0.10196
YNL181W	pbr1-5007	0.10184
YMR123W	pkr1Δ	0.0998
YGR229C	smi1Δ	0.0983
YDR484W	vps52-supp1Δ	0.09805	Carries Suppressor Mutation
YOL123W	hrp1-4	0.0969
YNL111C	cyb5Δ	0.09672
YDR182W	cdc1-6	0.09666
YBL007C	sla1Δ	0.09638
YNL181W	pbr1-5012	0.09623
YHR175W	ctr2Δ	0.09621
YDR182W	cdc1-4	0.09568
YDR507C	gin4Δ	0.09428
YDL006W	ptc1Δ	0.09369
YBL083C	ybl083cΔ	0.09354	Dubious
YDR182W	cdc1-1	0.09347
YNL181W	pbr1-5001	0.09344
YGL055W	ole1-m2	0.09306
YBR036C	csg2Δ	0.09163
YOR353C	sog2-5001-supp1Δ	0.09123	Carries Suppressor Mutation
YNL267W	pik1-139	0.09085
YHR060W	vma22Δ	0.09025
YER031C	ypt31Δ	0.09023
YPL259C	apm1Δ	0.08981
YDR389W	sac7Δ	0.0895
YMR238W	dfg5Δ	0.08919
YDL248W	cos7Δ	0.08862
YDR373W	frq1-1	0.08839
YGL253W	hxk2Δ	0.08836
YOL018C	tlg2Δ	0.08809
YOL161C	pau20Δ	0.08794
YAL053W	flc2Δ	0.08779
YLR307C-A	ylr307c-aΔ	0.08761
YDR027C	vps54-supp1Δ	0.08753	Carries Suppressor Mutation
YHR206W	skn7Δ	0.08689
YPR090W	ypr090wΔ	0.08671
YPR055W	sec8-6	0.08652
YMR015C	erg5Δ	0.08624
YKL046C	dcw1Δ	0.08618
YBR109C	cmd1-8	0.08609
YDL057W	ydl057wΔ	0.08555
YGL065C	alg2-1	0.08538
YIL034C	cap2Δ	0.08534
YBR112C	cyc8Δ	0.08479
YIL134C-A	yil134c-aΔ	0.08479
YKR020W	vps51Δ	0.08431
YNL181W	pbr1-5006	0.08402
YGL210W	ypt32Δ	0.08377
YPR176C	bet2-1-supp1	0.08333	Carries Suppressor Mutation
YLR261C	vps63Δ	0.0832
YOR208W	ptp2Δ	0.0832
YMR218C	trs130-5003	0.08318
YGL233W	sec15-1	0.08313
YGR178C	pbp1Δ	0.08277
YPR065W	rox1Δ	0.08259
YLR166C	sec10-2	0.08166
YHR142W	chs7Δ	0.08131
YGR048W	ufd1-2	0.08086
YER136W	gdi1-1	0.08078
YJL036W	snx4Δ	0.08071
YEL042W	gda1Δ	0.08024
YML067C	erv41Δ	0.07997
YER189W	yer189wΔ	0.07976
YGR122W	ygr122wΔ	0.07957
YGL012W	erg4Δ	0.07948
YER133W	glc7-12	0.07926
YGR105W	vma21Δ	0.07916
YBL104C	sea4Δ	0.07902
YFL039C	act1-122	0.07887
YNR043W	mvd1-1296	0.07869
YAL041W	cdc24-1	0.07869
YLR398C	ski2Δ	0.07842
YLR025W	snf7Δ	0.07808
YLR337C	vrp1-supp1Δ	0.07788	Carries Suppressor Mutation
YJR054W	kch1Δ	0.07743
YML054C-A	yml054c-aΔ	0.07648
YLR052W	ies3Δ	0.07648
YHR151C	mtc6Δ	0.07641
YLR187W	skg3Δ	0.07558
YNL040W	ynl040wΔ	0.07548
YBR229C	rot2Δ	0.07494
YJR117W	ste24Δ	0.07489
YFL034C-B	mob2-28-supp1Δ	0.07447	Carries Suppressor Mutation
YDR477W	snf1Δ	0.07442
YPR040W	tip41Δ	0.07404
YMR194C-B	cmc4Δ	0.07374
YKR019C	irs4Δ	0.07352
YGR228W	ygr228wΔ	0.07342	Dubious
YIL118W	rho3-ser228	0.07326
YCL026C-B	hbn1Δ	0.07306
YJL020C	bbc1Δ	0.07299
YJR040W	gef1Δ	0.07288
YIL118W	rho3-1	0.07283
YMR200W	rot1-5001	0.07278
YNL312W	rfa2-5001	0.07227
YDR484W	vps52Δ	0.07216
YDL240W	lrg1Δ	0.07201
YBR255W	mtc4Δ	0.07158
YNL183C	npr1Δ	0.07146
YBR191W	rpl21aΔ	0.07132
YKL207W	emc3Δ	0.07128
YDR203W	ydr203wΔ	0.07127	Dubious
YLR131C	ace2Δ	0.07123
YNL164C	ibd2Δ	0.07055
YDR049W	vms1Δ	0.07047
YDR188W	cct6-18	0.07046
YEL005C	vab2Δ	0.07022
YFL005W	sec4-8	0.07001
YHR193C	egd2Δ	0.06981
YGR261C	apl6Δ	0.06978
YDR456W	nhx1Δ	0.06977
YNL047C	slm2Δ	0.06976
YLR186W	emg1-5001	0.06965
YLL015W	bpt1Δ	0.06949
YDR448W	ada2Δ	0.06941
YNL044W	yip3Δ	0.06933
YDR320C	swa2Δ	0.06877
YPR100W	mrpl51Δ	0.06856
YKL023W	ykl023wΔ	0.06851
YKL098W	mtc2Δ	0.06847
YLR162W	ylr162wΔ	0.06836
YDL102W	cdc2-2	0.06803
YCR044C	per1-supp1Δ	0.0677	Carries Suppressor Mutation
YOR154W	slp1Δ	0.06769
YJL029C	vps53Δ	0.06767
YAL041W	cdc24-4	0.06764
YIL044C	age2Δ	0.06731
YIR008C	pri1-m4	0.06726
YKR007W	meh1Δ	0.06723
YKL007W	cap1Δ	0.06694
YBL020W	rft1-5028	0.06693
YLR409C	utp21-5003	0.06672
YLR128W	dcn1Δ	0.06663
YPL051W	arl3Δ	0.06625
YMR124W	epo1Δ	0.06618
YKL112W	abf1-102-supp1	0.06571	Carries Suppressor Mutation
YPL180W	tco89Δ	0.06556
YOR054C	vhs3Δ	0.06528
YOR085W	ost3Δ	0.06528
YLL021W	spa2Δ	0.06528
YMR208W	erg12-5001	0.06503
YPL227C	alg5Δ	0.06496
YLR325C	rpl38Δ	0.06491
YFL039C	act1-132	0.06468
YPL047W	sgf11Δ	0.06438
YER140W	emp65Δ	0.06431
YGL231C	emc4Δ	0.06431
YMR205C	pfk2-supp1Δ	0.06398	Carries Suppressor Mutation
YDR073W	snf11Δ	0.06392
YNL260C	lto1-5001	0.06379
YKR022C	ntr2-5001	0.06364
YLR330W	chs5Δ	0.06347
YMR169C	ald3Δ	0.06341
YFL045C	sec53-6	0.06339
YLR232W	ylr232wΔ	0.06338	Dubious
YPR064W	ypr064wΔ	0.0632
YLR090W	xdj1Δ	0.06313
YML121W	gtr1Δ	0.06311
YGR204W	ade3Δ	0.0631
YGL027C	cwh41Δ	0.06305
YGR223C	hsv2Δ	0.06305
YFL034C-B	mob2-8	0.06295
YNL294C	rim21Δ	0.06288
YMR307W	gas1Δ	0.06288
YNL182C	ipi3-5001	0.06258
YML126C	erg13-5001	0.06257
YAL041W	cdc24-h	0.06256
YOR115C	trs33Δ	0.06245
YLL061W	mmp1Δ	0.06236
YNR073C	man2Δ	0.06231
YGL071W	aft1Δ	0.06227
YPR098C	ypr098cΔ	0.06227
YJR126C	vps70Δ	0.06221
YDR202C	rav2Δ	0.06217
YHR088W	rpf1-5001	0.06214
YOR327C	snc2Δ	0.0621
YDR127W	aro1Δ	0.06207
YGL046W	ygl046wΔ	0.06179
YJR006W	hys2-ts	0.06157
YPL211W	nip7-1	0.06156
YPL024W	rmi1-supp1Δ	0.0614	Carries Suppressor Mutation
YML023C	nse5-ts3	0.06128
YKL172W	ebp2-1	0.06114
YPL221W	flc1Δ	0.06108
YBR126C	tps1-supp2Δ	0.06089	Carries Suppressor Mutation
YFL039C	act1-121	0.06081
YFR026C	uli1Δ	0.06081
YJL165C	hal5Δ	0.06081
YIL129C	tao3-5007-supp1Δ	0.06077	Carries Suppressor Mutation
YNR042W	ynr042wΔ	0.06066	Dubious
YER033C	zrg8Δ	0.06063
YGL084C	gup1Δ	0.06063
YKL136W	ykl136wΔ	0.06059	Dubious
YBL082C	alg3Δ	0.0605
YLR110C	ccw12Δ	0.06045
YPL024W	rmi1Δ	0.06039
YMR270C	rrn9-5008	0.06035
YKR024C	dbp7Δ	0.06021
YPL093W	nog1-5005	0.06019
YNL204C	sps18Δ	0.06013
YKL190W	cnb1Δ	0.06011
YOR290C	snf2Δ	0.06005
YMR182W-A	ymr182w-aΔ	0.06002
YPL145C	kes1Δ	0.05978
YLR054C	osw2Δ	0.05974
YCL043C	pdi1-5001-supp1	0.05973	Carries Suppressor Mutation
YGR184C	ubr1Δ	0.05971
YGR086C	pil1Δ	0.05963
YJL099W	chs6Δ	0.0596
YEL030W	ecm10Δ	0.05957
YBL061C	skt5Δ	0.0595
YBR184W	ybr184wΔ	0.05945
YBL027W	rpl19bΔ	0.05938
YDL185W	vma1Δ	0.05931
YML079W	yml079wΔ	0.05929
YGR074W	smd1-1	0.05892
YDR425W	snx41Δ	0.05888
YHR012W	vps29Δ	0.05887
YDL165W	cdc36-16	0.05877
YGL013C	pdr1Δ	0.05869
YKL079W	smy1Δ	0.05851
YMR175W-A	ymr175w-aΔ	0.05832
YMR182C	rgm1Δ	0.05831
YGR056W	rsc1Δ	0.05826
YLR027C	aat2Δ	0.05825
YDR454C	guk1-5001	0.05811
YFL039C	act1-159	0.05792
YLR343W	gas2Δ	0.05782
YCR093W	cdc39-1	0.05777
YLR121C	yps3Δ	0.05777
YLR141W	rrn5-5001	0.05774
YGR245C	sda1-2	0.05766
YML055W	spc2Δ	0.05765
YGR009C	sec9-4	0.05743
YFL025C	bst1Δ	0.05741
YDL211C	ydl211cΔ	0.05728
YJR076C	cdc11-5	0.05703
YPL080C	ypl080cΔ	0.05696	Dubious
YDR126W	swf1Δ	0.05694
YPR149W	nce102Δ	0.05688
YGR155W	cys4Δ	0.05662
YJL188C	bud19Δ	0.0566	Dubious
YFL034C-B	mob2-40	0.05639
YMR063W	rim9Δ	0.05583
YLL054C	yll054cΔ	0.05579
YOR070C	gyp1Δ	0.0557
YKR086W	prp16-ts	0.0557
YBR290W	bsd2Δ	0.05558
YNL105W	rrt16Δ	0.05555	Dubious
YBL078C	atg8Δ	0.05554
YDR221W	gtb1Δ	0.05552
YLR165C	pus5Δ	0.05549
YPL093W	nog1-5004	0.05541
YOR291W	ypk9Δ	0.05538
YBR060C	orc2-1	0.05538
YLL048C	ybt1Δ	0.05537
YLR422W	dck1Δ	0.05532
YLR229C	cdc42-1	0.05519
YNL196C	slz1Δ	0.05514
YOL137W	bsc6Δ	0.05514
YBR038W	chs2-5006	0.05512
YEL002C	wbp1-1	0.0551
YMR290C	has1-5001	0.05501
YGL220W	bol2Δ	0.05498
YFL034C-B	mob2-26-supp1	0.05495	Carries Suppressor Mutation
YDR343C	hxt6Δ	0.05483
YNL229C	ure2Δ	0.05478
YKL021C	mak11-5001	0.05465
YOL077C	brx1-5001	0.05462
YDR276C	pmp3Δ	0.05453
YML052W	sur7Δ	0.05451
YLR192C	hcr1Δ	0.05451
YNL061W	nop2-6	0.05441
YDR457W	tom1Δ	0.05435
YGR076C	mrpl25Δ	0.05419
YGL135W	rpl1bΔ	0.05415
YER045C	aca1Δ	0.05412
YBR254C	trs20-5001	0.05406
YBR173C	ump1Δ	0.05405
YBR266C	slm6-supp1Δ	0.05405	Dubious,Carries Suppressor Mutation
YKL080W	vma5Δ	0.05399
YMR154C	rim13Δ	0.0539
YBL022C	pim1Δ	0.05371
YJL004C	sys1Δ	0.05369
YDL090C	ram1-supp1Δ	0.05367	Carries Suppressor Mutation
YML009C-A	yml009c-aΔ	0.05349	Dubious
YFR038W	irc5Δ	0.05339
YDR477W	snf1-supp1Δ	0.05334	Carries Suppressor Mutation
YLR115W	cft2-1	0.05332
YLR461W	pau4Δ	0.05314
YPR201W	arr3Δ	0.05312
YJL173C	rfa3-313	0.05307
YDR215C	ydr215cΔ	0.05294	Dubious
YPL083C	sen54-5002	0.05293
YJR065C	arp3-f306g-supp2Δ	0.05293	Carries Suppressor Mutation
YPL236C	env7Δ	0.05288
YJR105W	ado1Δ	0.05278
YMR312W	elp6Δ	0.05271
YML130C	ero1-1	0.05263
YCL046W	ycl046wΔ	0.05263	Dubious
YLR158C	asp3-3Δ	0.0526
YLR170C	aps1Δ	0.05259
YNL152W	inn1-5007	0.05248
YBL017C	pep1Δ	0.05243
YKL076C	psy1Δ	0.05238	Dubious
YGR281W	yor1Δ	0.05211
YPL057C	sur1Δ	0.05198
YFL018C	lpd1Δ	0.05195
YJR137C	met5Δ	0.05192
YER024W	yat2Δ	0.05185
YPL195W	apl5Δ	0.05179
YOR076C	ski7Δ	0.05152
YHR218W	yhr218wΔ	0.0515
YPR055W	sec8-9	0.05149
YPL119C-A	ypl119c-aΔ	0.05144
YFL039C	act1-124	0.05144
YOR220W	rcn2Δ	0.05141
YBR168W	pex32Δ	0.0514
YPR108W-A	ypr108w-aΔ	0.05137
YLR366W	ylr366wΔ	0.05127	Dubious
YAL041W	cdc24-11	0.0512
YLR092W	sul2Δ	0.0512
YGR089W	nnf2Δ	0.05111
YDR128W	mtc5Δ	0.05105
YGL148W	aro2Δ	0.05098
YOR069W	vps5Δ	0.05087
YEL034W	hyp2-3	0.05081
YER122C	glo3-supp1Δ	0.05073	Carries Suppressor Mutation
YEL040W	utr2Δ	0.05056
YPR002W	pdh1Δ	0.05056
YEL035C	utr5-5002	0.05053
YGL152C	ygl152cΔ	0.05049	Dubious
YGR217W	cch1Δ	0.05047
YGL001C	erg26-1	0.05045
YHR022C-A	yhr022c-aΔ	0.05036
YDL232W	ost4-supp1Δ	0.05035	Carries Suppressor Mutation
YNR019W	are2Δ	0.05021
YIL041W	gvp36Δ	0.05021
YDR330W	ubx5Δ	0.05017
YDL214C	prr2Δ	0.05017
YMR158W	mrps8-supp1Δ	0.05013	Carries Suppressor Mutation
YDL236W	pho13Δ	0.05001
YLL066W-B	yll066w-bΔ	0.04998
YPL065W	vps28Δ	0.04996
YIL002W-A	yil002w-aΔ	0.04996
YBR023C	chs3Δ	0.0499
YER042W	mxr1Δ	0.04987
YEL002C	wbp1-2	0.04962
YPR143W	rrp15-5007	0.04957
YKL053W	ykl053wΔ	0.04956	Dubious
YJL146W	ids2Δ	0.04953
YLL008W	drs1-5002	0.0495
YDL031W	dbp10-5004	0.04946
YDR349C	yps7Δ	0.0494
YOR263C	yor263cΔ	0.04936	Dubious
YKR063C	las1-5002	0.04931
YLL013C	puf3Δ	0.04928
YBR044C	tcm62Δ	0.04926
YER001W	mnn1Δ	0.04924
YDR525W-A	sna2Δ	0.04909
YOR132W	vps17Δ	0.04908
YOR122C	pfy1-14	0.04898
YOR304W	isw2Δ	0.0489
YNL001W	dom34Δ	0.04879
YPR059C	ypr059cΔ	0.04876	Dubious
YJL148W	rpa34Δ	0.04875
YNL214W	pex17Δ	0.04867
YGR163W	gtr2-supp1Δ	0.04852	Carries Suppressor Mutation
YAL041W	cdc24-5	0.04849
YNL050C	ynl050cΔ	0.04844
YJL176C	swi3Δ	0.04842
YGR249W	mga1Δ	0.04835
YHR103W	sbe22Δ	0.04835
YCR009C	rvs161Δ	0.04824
YBL029W	ybl029wΔ	0.04819
YML101C	cue4Δ	0.04804
YFL039C	act1-125	0.04802
YLR136C	tis11Δ	0.04802
YHR088W	rpf1-1	0.04802
YGL205W	pox1Δ	0.04798
YBR164C	arl1Δ	0.04793
YBL113C	ybl113cΔ	0.0479
YMR007W	ymr007wΔ	0.04785
YGL045W	rim8Δ	0.04784
YOR353C	sog2-5002-supp1	0.04764	Carries Suppressor Mutation
YOL003C	pfa4Δ	0.04764
YNR047W	fpk1Δ	0.04763
YOR127W	rga1Δ	0.04753
YPL267W	acm1Δ	0.0475
YML017W	psp2Δ	0.04742
YDR170C	sec7-1	0.04741
YOR270C	vph1-supp1Δ	0.04733	Carries Suppressor Mutation
YLR156C-A	ylr156c-aΔ	0.04714
YJR068W	rfc2-1-supp1Δ	0.04713	Carries Suppressor Mutation
YOL022C	tsr4-5001	0.04708
YPL141C	frk1Δ	0.04702
YML116W-A	yml116w-aΔ	0.04701	Dubious
YPR078C	ypr078cΔ	0.04684
YBR162C	tos1Δ	0.04679
YKR027W	bch2Δ	0.04679
YNL195C	ynl195cΔ	0.04676
YER006W	nug1-2	0.04663
YOL080C	rex4Δ	0.04661
YBR078W	ecm33Δ	0.04661
YEL038W	utr4Δ	0.04659
YFR008W	far7Δ	0.04658
YBR213W	met8Δ	0.04657
YFL034C-B	mob2-36	0.04652
YNL127W	far11Δ	0.04652
YMR223W	ubp8Δ	0.04645
YEL073C	yel073cΔ	0.04638
YNL221C	pop1-5002	0.04638
YKL045W	pri2-1	0.04635
YOR388C	fdh1Δ	0.04628
YPL021W	ecm23Δ	0.04624
YAL042W	erv46Δ	0.04622
YNL102W	pol1-2	0.04621
YIR037W	hyr1Δ	0.0462
YDL164C	cdc9-5002	0.04614
YNR035C	arc35-5	0.0461
YPL031C	pho85Δ	0.04601
YGR256W	gnd2Δ	0.04592
YOR135C	irc14Δ	0.04589	Dubious
YOR136W	idh2Δ	0.0458
YDR075W	pph3Δ	0.04579
YNL063W	mtq1Δ	0.04579
YNL016W	pub1Δ	0.04577
YML035C	amd1Δ	0.0457
YHR065C	rrp3-5001	0.0457
YPL277C	ypl277cΔ	0.04565
YNL061W	nop2-9	0.04562
YMR049C	erb1-5001	0.04562
YJL186W	mnn5Δ	0.04556
YLL014W	emc6Δ	0.04554
YNL061W	nop2-5	0.04547
YDR100W	tvp15Δ	0.04537
YJR134C	sgm1Δ	0.04533
YHR131C	yhr131cΔ	0.04533
YHR136C	spl2Δ	0.04517
YBL035C	pol12-ts	0.04515
YPR036W	vma13Δ	0.04514
YOR181W	las17-1-supp1Δ	0.04509	Carries Suppressor Mutation
YNL248C	rpa49-supp1Δ	0.04506	Carries Suppressor Mutation
YOR018W	rod1Δ	0.04506
YFL039C	act1-108	0.04505
YBR109C	cmd1-3	0.04505
YKR015C	ykr015cΔ	0.0449
YLR114C	avl9Δ	0.04485
YKL054C	def1Δ	0.04475
YJL199C	mbb1Δ	0.04475
YLR120C	yps1Δ	0.04468
YBR070C	alg14-5001	0.04459
YNL299W	trf5Δ	0.04449
YGL029W	cgr1-supp1Δ	0.04447	Carries Suppressor Mutation
YLR030W	ylr030wΔ	0.04445
YIL154C	imp2'Δ	0.04444
YJR076C	cdc11-2	0.04441
YBL040C	erd2-5001	0.04439
YLL008W	drs1-5001	0.04437
YCR095W-A	ycr095w-aΔ	0.04431
YOR389W	yor389wΔ	0.04431
YMR187C	ymr187cΔ	0.04426
YDR288W	nse3-ts3	0.04423
YNL097C-B	ynl097c-bΔ	0.04416
YOR336W	kre5-ts2	0.04414
YOL020W	tat2Δ	0.04409
YMR029C	far8Δ	0.04386
YGR125W	ygr125wΔ	0.04386
YDR388W	rvs167Δ	0.04385
YBR236C	abd1-5	0.04384
YJR020W	yjr020wΔ	0.04383	Dubious
YNL084C	end3-supp1Δ	0.04376	Carries Suppressor Mutation
YKL201C	mnn4Δ	0.0437
YBL058W	shp1Δ	0.04369
YDL014W	nop1-2	0.04366
YKL176C	lst4Δ	0.04365
YOL041C	nop12Δ	0.04363
YGL226C-A	ost5Δ	0.04346
YAL046C	bol3Δ	0.04334
YOL042W	ngl1Δ	0.04332
YNL298W	cla4Δ	0.0433
YLR119W	srn2Δ	0.04325
YMR149W	swp1-5002	0.04323
YPL234C	vma11Δ	0.0432
YGR244C	lsc2Δ	0.04318
YGR057C	lst7Δ	0.04312
YIL176C	pau14Δ	0.04311
YPR027C	ypr027cΔ	0.0431
YJL039C	nup192-15	0.04307
YGR133W	pex4Δ	0.04302
YKL042W	spc42-11	0.04299
YMR077C	vps20Δ	0.0429
YKR075C	ykr075cΔ	0.04289
YDR026C	nsi1Δ	0.04287
YER125W	rsp5-1	0.04284
YNL193W	ynl193wΔ	0.04284
YNL021W	hda1Δ	0.04281
YGR168C	ygr168cΔ	0.04279
YNR035C	arc35-6	0.04276
YNL165W	ynl165wΔ	0.04273
YPL243W	srp68-5005	0.04273
YGL213C	ski8Δ	0.04272
YML077W	bet5-5001	0.0427
YGL125W	met13Δ	0.04262
YLR197W	nop56-5001	0.0426
YJL077W-B	yjl077w-bΔ	0.04249
YGL104C	vps73Δ	0.04245
YIL030C	ssm4Δ	0.0424
YBR126C	tps1-supp1Δ	0.04238	Carries Suppressor Mutation
YLR257W	ylr257wΔ	0.04233
YLR425W	tus1Δ	0.04231
YLR029C	rpl15a-5004	0.0422
YFL039C	act1-136	0.04216
YOR112W	cex1Δ	0.04214
YPL260W	cub1Δ	0.0421
YIR003W	aim21Δ	0.04208
YDL031W	dbp10-5008	0.04201
YLL050C	cof1-8	0.042
YNL095C	ynl095cΔ	0.04198
YKL149C	dbr1Δ	0.04197
YGR227W	die2Δ	0.04195
YGR032W	gsc2Δ	0.04194
YKL070W	ykl070wΔ	0.04191
YMR010W	any1Δ	0.04188
YHR059W	fyv4Δ	0.04185
YKL178C	ste3Δ	0.04185
YBR230C	om14Δ	0.04179
YLR280C	ylr280cΔ	0.04178	Dubious
YBR077C	slm4Δ	0.04175
YDL226C	gcs1Δ	0.04175
YNL061W	nop2-4-supp1Δ	0.04167	Carries Suppressor Mutation
YJR118C	ilm1Δ	0.04162
YOR103C	ost2-5001	0.0416
YLR145W	rmp1-ts	0.0416
YHR001W	osh7Δ	0.04156
YDL200C	mgt1Δ	0.04153
YOR236W	dfr1-td	0.04153
YDR095C	ydr095cΔ	0.04151	Dubious
YIL158W	aim20Δ	0.04143
YLL011W	sof1-5001	0.04137
YGR157W	cho2Δ	0.04137
YMR030W-A	ymr030w-aΔ	0.04136
YDR511W	sdh7Δ	0.04135
YOL044W	pex15Δ	0.04134
YER114C	boi2Δ	0.04129
YKL135C	apl2Δ	0.04127
YNL162W-A	ynl162w-aΔ	0.04127
YOL159C-A	yol159c-aΔ	0.04124
YHR072W	erg7-5003	0.04124
YNL002C	rlp7-5001	0.0412
YBR110W	alg1-1	0.04118
YER028C	mig3Δ	0.04117
YER148W	spt15-i143n	0.04111
YDR167W	taf10-5002	0.0411
YLR189C	atg26Δ	0.0411
YOR243C	pus7Δ	0.0411
YHR155W	lam1Δ	0.04102
YBR298C-A	ybr298c-aΔ	0.04099
YNL028W	ynl028wΔ	0.04095	Dubious
YJR006W	pol31-5001	0.04087
YBR015C	mnn2Δ	0.04087
YML023C	nse5-ts4	0.04086
YNL234W	ynl234wΔ	0.04085
YJL045W	yjl045w-supp1Δ	0.04077	Carries Suppressor Mutation
YHR008C	sod2Δ	0.04077
YNL291C	mid1Δ	0.04075
YMR079W	sec14-3	0.04075
YPL107W	ypl107wΔ	0.04073
YDR284C	dpp1Δ	0.04072
YOL104C	ndj1Δ	0.04064
YPR122W	axl1Δ	0.04063
YBL108C-A	pau9Δ	0.04063
YPL209C	ipl1-1	0.04059
YEL006W	yea6Δ	0.04052
YLR062C	bud28-supp1Δ	0.04044	Dubious,Carries Suppressor Mutation
YOR168W	gln4-5001	0.04043
YDL217C	tim22-19	0.04042
YPL091W	glr1Δ	0.04033
YER086W	ilv1Δ	0.04033
YOR239W	abp140Δ	0.04032
YMR106C	yku80Δ	0.04031
YMR276W	dsk2Δ	0.04031
YPL167C	rev3Δ	0.04029
YPL161C	bem4Δ	0.04022
YKL077W	ykl077wΔ	0.04019
YIR007W	egh1Δ	0.04019
YFL044C	otu1Δ	0.04018
YMR299C	dyn3Δ	0.04017
YLL029W	fra1Δ	0.04017
YGL123W	rps2-5001-supp1Δ	0.04014	Carries Suppressor Mutation
YML088W	ufo1Δ	0.04008
YHR178W	stb5Δ	0.04008
YPL053C	ktr6Δ	0.04007
YCR002C	cdc10-4	0.04002
YMR056C	aac1Δ	0.04
YHR162W	mpc2Δ	0.03996
YKL082C	rrp14-5003	0.0399
YOR072W	yor072wΔ	0.03988	Dubious
YEL075C	yel075cΔ	0.0397
YJR070C	lia1Δ	0.03966
YKL038W	rgt1Δ	0.03963
YFL034W	mil1Δ	0.0396
YLR049C	ylr049cΔ	0.03958
YOR071C	nrt1Δ	0.03958
YCR053W	thr4Δ	0.03948
YGR069W	ygr069wΔ	0.03947	Dubious
YMR125W	sto1Δ	0.03942
YJR001W	avt1Δ	0.0394
YLR153C	acs2-5003	0.03939
YPL148C	ppt2Δ	0.03933
YFL034C-B	mob2-14	0.03932
YAL054C	acs1Δ	0.03925
YDR068W	dos2Δ	0.03925
YNL323W	lem3Δ	0.03923
YFR032C	rrt5Δ	0.03922
YBR088C	pol30-k253r	0.03911
YLR176C	rfx1Δ	0.0391
YDL052C	slc1Δ	0.03909
YDR077W	sed1Δ	0.03909
YGL126W	scs3Δ	0.03907
YNR008W	lro1Δ	0.03904
YKR104W	ykr104wΔ	0.03903
YAR019C	cdc15-2	0.03903
YFL039C	act1-112	0.03901
YKR051W	ykr051wΔ	0.03897
YDL208W	nhp2-5001	0.03892
YBR261C	tae1Δ	0.03889
YJR033C	rav1Δ	0.03889
YER010C	yer010cΔ	0.03884
YKL177W	ykl177wΔ	0.03882	Dubious
YER012W	pre1-1	0.03879
YKR106W	gex2Δ	0.03878
YNL043C	ynl043cΔ	0.03877	Dubious
YMR004W	mvp1Δ	0.0387
YDR397C	ncb2-5009	0.03866
YJL085W	exo70-29/37-supp1Δ	0.03863	Carries Suppressor Mutation
YNL261W	orc5-70	0.03859
YER039C	hvg1Δ	0.03858
YLR029C	rpl15a-5002	0.03855
YLL007C	lmo1Δ	0.03854
YER132C	pmd1Δ	0.03848
YJR088C	emc2Δ	0.03845
YLR164W	shh4Δ	0.03842
YHR016C	ysc84Δ	0.03841
YDR239C	ydr239cΔ	0.03841
YOR368W	rad17Δ	0.03839
YNL166C	bni5Δ	0.03838
YGR288W	mal13Δ	0.03834
YPR063C	ypr063cΔ	0.0383
YPL129W	taf14Δ	0.03828
YNL181W	pbr1-5013	0.03822
YLR063W	bmt6Δ	0.03822
YKL048C	elm1Δ	0.03821
YDL014W	nop1-3	0.0382
YNL259C	atx1Δ	0.03818
YFL034C-B	mob2-11	0.03812
YGR264C	mes1-1	0.03804
YBR236C	abd1-8	0.03799
YFL039C	act1-101	0.03796
YIR023W	dal81Δ	0.03792
YOL144W	nop8-5001	0.03792
YPL079W	rpl21bΔ	0.03791
YJR076C	cdc11-1	0.03791
YBL105C	pkc1-1	0.03791
YPL082C	mot1-1033	0.0379
YNL018C	ynl018cΔ	0.03783
YPR178W	prp4-1	0.03782
YOR035C	she4Δ	0.03781
YJR091C	jsn1Δ	0.03777
YPR085C	asa1-5001	0.03776
YMR084W	ymr084wΔ	0.03768
YER008C	sec3-2	0.03767
YER005W	ynd1Δ	0.03766
YNL181W	pbr1-5008	0.0376
YPL100W	atg21Δ	0.03747
YKL210W	uba1-1	0.03744
YOR393W	err1Δ	0.03742
YLR319C	bud6Δ	0.03741
YIL077C	yil077cΔ	0.03737
YGL260W	ygl260wΔ	0.03725
YDR157W	ydr157wΔ	0.03724
YBL044W	ybl044wΔ	0.03724
YEL052W	afg1Δ	0.03724
YFR043C	irc6Δ	0.03724
YPR200C	arr2Δ	0.03722
YPR058W	ymc1Δ	0.03718
YLR021W	irc25Δ	0.03717
YLR342W	fks1Δ	0.03711
YMR030W	rsf1Δ	0.03709
YNL122C	ynl122cΔ	0.03709
YIL067C	yil067cΔ	0.03706
YOR106W	vam3Δ	0.03705
YDR061W	ydr061wΔ	0.037
YGL219C	mdm34Δ	0.03699
YLR125W	ylr125wΔ	0.03694
YOR268C	yor268cΔ	0.0369
YOR325W	yor325wΔ	0.03685	Dubious
YML036W	cgi121Δ	0.03684
YFL039C	act1-3	0.03684
YNL006W	lst8-15	0.03684
YER057C	hmf1Δ	0.0368
YOR067C	alg8Δ	0.03678
YDR451C	yhp1Δ	0.03678
YJL187C	swe1Δ	0.03676
YDR011W	snq2Δ	0.03669
YNR070W	pdr18Δ	0.03669
YMR043W	mcm1-5001	0.03669
YDR150W	num1Δ	0.03665
YFL007W	blm10Δ	0.03659
YMR160W	ymr160wΔ	0.03657
YIR044C	yir044cΔ	0.03654
YKL195W	mia40-5001	0.03653
YIR002C	mph1Δ	0.0365
YML005W	trm12Δ	0.03649
YNL008C	asi3Δ	0.03648
YMR300C	ade4Δ	0.03646
YNL053W	msg5Δ	0.03643
YCR002C	cdc10-1	0.03637
YPL128C	tbf1-5001	0.03636
YBR068C	bap2Δ	0.03628
YHR135C	yck1Δ	0.03625
YHR107C	cdc12-td	0.03618
YDR169C-A	ydr169c-aΔ	0.03616
YLL028W	tpo1Δ	0.03616
YDR516C	emi2Δ	0.03614
YJR093C	fip1-5001	0.03613
YNL292W	pus4Δ	0.03612
YNR049C	mso1Δ	0.03604
YHL044W	yhl044wΔ	0.03603
YFR032C-B	yfr032c-bΔ	0.03601
YLR410W	vip1Δ	0.03599
YLL043W	fps1Δ	0.03592
YCR050C	ycr050cΔ	0.0359
YLR180W	sam1Δ	0.03589
YCL001W-B	ycl001w-bΔ	0.03589
YJL053W	pep8Δ	0.03589
YBL041W	pre7-5001	0.03588
YBL062W	ybl062wΔ	0.03585	Dubious
YER032W	fir1Δ	0.0357
YOR008C-A	yor008c-aΔ	0.03568
YKL170W	mrpl38Δ	0.03562
YFL039C	act1-120	0.03561
YPR115W	rgc1Δ	0.03561
YGR103W	nop7-1	0.03555
YOR192C-C	yor192c-cΔ	0.0355
YPL061W	ald6Δ	0.03549
YLR091W	gep5Δ	0.03548
YBR128C	atg14Δ	0.03545
YOR114W	yor114wΔ	0.03545
YGL130W	ceg1-c354	0.03544
YNL157W	igo1Δ	0.03542
YKL183C-A	ykl183c-aΔ	0.03538
YCR048W	are1Δ	0.03535
YOL122C	smf1Δ	0.03534
YNL240C	nar1-5001	0.03534
YPR189W	ski3Δ	0.03532
YLR259C	hsp60-5001	0.03532
YJL193W	yjl193wΔ	0.03531
YGL077C	hnm1Δ	0.03531
YBR252W	dut1-5001	0.03529
YDR226W	adk1Δ	0.03529
YNL023C	fap1Δ	0.03525
YIR041W	pau15Δ	0.03525
YBR156C	sli15Δ	0.03524
YBR300C	ybr300cΔ	0.03521	Dubious
YOR124C	ubp2Δ	0.03517
YLR087C	csf1Δ	0.03516
YER052C	hom3Δ	0.03514
YMR164C	mss11Δ	0.03508
YOL086C	adh1Δ	0.03501
YLR270W	dcs1Δ	0.035
YNL138W	srv2-ts	0.03498
YBR142W	mak5-5001	0.03494
YJL024C	aps3Δ	0.03492
YBR288C	apm3Δ	0.0349
YBR241C	ybr241cΔ	0.0349
YOL108C	ino4Δ	0.03489
YLL049W	ldb18Δ	0.03485
YGR240C	pfk1Δ	0.03485
YLR351C	nit3Δ	0.03484
YOL151W	gre2Δ	0.03483
YEL019C	mms21-1	0.03481
YOR105W	yor105wΔ	0.03481
YPR117W	ypr117w-supp1Δ	0.0348	Carries Suppressor Mutation
YDR387C	cin10Δ	0.03477
YJR060W	cbf1Δ	0.03476
YPR153W	may24Δ	0.03471
YNL106C	inp52Δ	0.03464
YEL020C	pxp1Δ	0.03463
YOR068C	vam10Δ	0.03458
YNL102W	pol1-12	0.03452
YBR296C-A	ybr296c-aΔ	0.03448
YJL095W	bck1Δ	0.03439
YOR001W	rrp6-supp1Δ	0.03434	Carries Suppressor Mutation
YCR066W	rad18Δ	0.03432
YGR195W	ski6-5001	0.03429
YLR352W	ylr352wΔ	0.03427
YMR293C	her2Δ	0.03427
YDL225W	shs1Δ	0.03427
YEL015W	edc3Δ	0.03425
YLL003W	sfi1-3	0.03424
YOR175C	ale1Δ	0.03422
YNR074C	aif1Δ	0.03421
YFL039C	act1-105	0.0342
YFR013W	ioc3Δ	0.0342
YNL332W	thi12Δ	0.03418
YNL107W	yaf9Δ	0.03418
YNL336W	cos1Δ	0.03414
YOR305W	rrg7Δ	0.03412
YPL054W	lee1Δ	0.0341
YKL053C-A	mdm35Δ	0.03406
YLR293C	gsp1-p162l	0.03405
YDL215C	gdh2Δ	0.03405
YLR237W	thi7Δ	0.03404
YBL100W-C	ybl100w-cΔ	0.03402
YJL005W	cdc35-1	0.03397
YDR339C	fcf1-5001	0.03391
YPL220W	rpl1aΔ	0.03391
YNL300W	tos6Δ	0.0339
YJL154C	vps35Δ	0.03387
YJR065C	arp3-31	0.03375
YMR025W	csi1Δ	0.03374
YPL084W	bro1Δ	0.03372
YNL079C	tpm1-supp1Δ	0.03369	Carries Suppressor Mutation
YMR258C	roy1Δ	0.03367
YOR004W	utp23-5001	0.03364
YFR053C	hxk1Δ	0.03362
YDL167C	nrp1Δ	0.03361
YMR057C	ymr057cΔ	0.03361	Dubious
YBR088C	pol30-k108r	0.0336
YLR100W	erg27-5001	0.03356
YLL006W-A	yll006w-aΔ	0.03355
YBR109C	cmd1-1	0.03348
YKL037W	aim26Δ	0.03347
YGR024C	thg1-5002	0.03345
YBR088C	pol30-k210r	0.03343
YDL065C	pex19Δ	0.03341
YFR022W	rog3Δ	0.03334
YFL034C-B	mob2-36-supp2cΔ	0.03333	Carries Suppressor Mutation
YDR329C	pex3Δ	0.03333
YKR056W	trm2Δ	0.03331
YFL034C-B	mob2-22	0.03331
YPL122C	tfb2-5004	0.0333
YBR259W	ybr259wΔ	0.03329
YNL156C	nsg2Δ	0.03329
YMR188C	mrps17Δ	0.03324
YPR193C	hpa2Δ	0.03323
YDR087C	rrp1-1	0.03322
YOR056C	nob1-5001	0.03321
YFL034C-B	mob2-20	0.0332
YBR026C	etr1Δ	0.03317
YDR245W	mnn10Δ	0.03315
YDR422C	sip1Δ	0.03314
YGR021W	ygr021wΔ	0.03313
YIL099W	sga1Δ	0.03311
YMR132C	jlp2Δ	0.0331
YPL012W	rrp12-5001	0.0331
YLR219W	msc3Δ	0.03308
YBR083W	tec1Δ	0.03305
YMR301C	atm1-5002	0.03304
YKL082C	rrp14-5010	0.03303
YDR443C	ssn2Δ	0.033
YDL124W	ydl124wΔ	0.03296
YIL027C	emc5Δ	0.03296
YPR155C	nca2Δ	0.03295
YJR124C	yjr124cΔ	0.03294
YBL071W-A	kti11Δ	0.0329
YGR054W	ygr054wΔ	0.0329
YMR273C	zds1Δ	0.03286
YOR375C	gdh1Δ	0.03285
YOR278W	hem4-5001	0.03283
YDL238C	gud1Δ	0.03282
YLR282C	ylr282cΔ	0.03282	Dubious
YLL053C	yll053cΔ	0.0328
YFL060C	sno3Δ	0.03276
YOR036W	pep12Δ	0.03276
YCR049C	ycr049cΔ	0.03276	Dubious
YHR089C	gar1Δ	0.03273
YGL035C	mig1Δ	0.03272
YBR033W	eds1Δ	0.03271
YDR212W	tcp1-2	0.03268
YNL027W	crz1Δ	0.03266
YKL202W	ykl202wΔ	0.03264	Dubious
YFL039C	act1-4	0.03264
YGR135W	pre9Δ	0.0326
YMR181C	ymr181cΔ	0.03253
YLR231C	bna5Δ	0.03252
YDR166C	sec5-24	0.0325
YJL129C	trk1-supp1Δ	0.03248	Carries Suppressor Mutation
YHL030W	ecm29Δ	0.03246
YDR161W	acl4-supp1Δ	0.03244	Carries Suppressor Mutation
YDR154C	ydr154cΔ	0.03243	Dubious
YDL160C-A	mhf2Δ	0.03243
YDR320C	swa2-supp1Δ	0.03242	Carries Suppressor Mutation
YBR088C	pol30-k196r	0.0324
YCR107W	aad3Δ	0.03239
YLR020C	yeh2Δ	0.03235
YPL270W	mdl2Δ	0.03235
YPR134W	mss18Δ	0.03234
YGR038W	orm1Δ	0.03233
YKL110C	kti12Δ	0.03229
YNR060W	fre4Δ	0.03229
YKL112W	abf1-103	0.03226
YPL174C	nip100Δ	0.03225
YOL155W-A	yol155w-aΔ	0.03224
YNR032W	ppg1Δ	0.03222
YBR279W	paf1Δ	0.03217
YGL133W	itc1Δ	0.03216
YOR275C	rim20Δ	0.03213
YDR129C	sac6Δ	0.0321
YLR208W	sec13-1	0.03209
YLR179C	ylr179cΔ	0.03203
YDR501W	plm2Δ	0.03201
YHR044C	dog1Δ	0.03199
YLR250W	ssp120Δ	0.03199
YGR019W	uga1Δ	0.03198
YNL042W-B	ynl042w-bΔ	0.03194
YJR067C	yae1-5004	0.03193
YOR326W	myo2-14	0.0319
YFR049W	ymr31Δ	0.03185
YIL168W	yil168wΔ	0.03185
YLR154W-A	ylr154w-aΔ	0.0318	Dubious
YLR172C	dph5Δ	0.03172
YGL003C	cdh1Δ	0.03165
YBL037W	apl3Δ	0.03163
YMR291W	tda1Δ	0.03161
YPL014W	cip1Δ	0.03152
YPR103W	pre2-1	0.03152
YJR068W	rfc2-1	0.03151
YCL045C	emc1Δ	0.03151
YKL031W	ykl031wΔ	0.03151	Dubious
YGR230W	bns1Δ	0.03149
YLR253W	mcp2Δ	0.03149
YLR295C	atp14Δ	0.03148
YKR025W	rpc37-5001	0.03148
YGR141W	vps62Δ	0.03147
YOR326W	myo2-16	0.03145
YGL039W	ygl039wΔ	0.03144
YBR163W	exo5Δ	0.03143
YMR147W	ymr147wΔ	0.03142
YHR099W	tra1Δ	0.03138
YNL138W	srv2-2	0.03138
YDL105W	nse4-ts4	0.03134
YMR052W	far3Δ	0.03129
YLR354C	tal1Δ	0.03128
YOR040W	glo4Δ	0.03125
YER041W	yen1Δ	0.03124
YDR383C	nkp1Δ	0.03121
YBR051W	ybr051wΔ	0.03114	Dubious
YHR187W	iki1Δ	0.03112
YDR108W	trs85Δ	0.03109
YGL131C	snt2Δ	0.03108
YJL013C	mad3Δ	0.03108
YGL022W	stt3-2	0.03106
YNL217W	ynl217wΔ	0.03104
YBR158W	amn1Δ	0.03103
YDL187C	ydl187cΔ	0.031	Dubious
YDL210W	uga4Δ	0.03097
YBR196C-A	ybr196c-aΔ	0.03092
YAR018C	kin3Δ	0.03083
YCR014C	pol4Δ	0.03082
YHR172W	spc97-5001	0.03076
YLR419W	ylr419wΔ	0.03074
YPL028W	erg10-1	0.03071
YOR012W	yor012wΔ	0.03069
YBL080C	pet112Δ	0.03068
YDR510W	smt3-331	0.03067
YDR540C	irc4Δ	0.03066
YNR064C	ynr064cΔ	0.03061
YNL138W-A	ysf3Δ	0.03061
YMR162C	dnf3Δ	0.03059
YER059W	pcl6Δ	0.03051
YMR294W	jnm1Δ	0.03051
YMR227C	taf7-ts1	0.0305
YJL127C	spt10Δ	0.0305
YGR101W	pcp1Δ	0.03049
YNL327W	egt2Δ	0.03048
YPL067C	ypl067cΔ	0.03046
YMR026C	pex12Δ	0.03046
YKL213C	doa1Δ	0.03045
YOL069W	nuf2-5001	0.03045
YDL190C	ufd2Δ	0.03042
YNL082W	pms1Δ	0.03042
YKL197C	pex1Δ	0.03042
YPL156C	prm4Δ	0.03041
YPR173C	vps4Δ	0.03041
YJR010C-A	spc1Δ	0.0304
YNL032W	siw14Δ	0.0304
YNL206C	rtt106Δ	0.03037
YDR052C	dbf4-4	0.03037
YAL016C-B	yal016c-bΔ	0.03036	Dubious
YJR114W	yjr114wΔ	0.03034	Dubious
YFL034C-B	mob2-26-supp2bΔ	0.03034	Carries Suppressor Mutation
YOL112W	msb4Δ	0.03032
YBL056W	ptc3Δ	0.03032
YLR323C	cwc24-5001	0.0303
YGL042C	ygl042cΔ	0.0303	Dubious
YPR179C	hda3Δ	0.03028
YLL040C	vps13Δ	0.03025
YHR154W	rtt107Δ	0.03024
YDL015C	tsc13-5001	0.03023
YDR135C	ycf1Δ	0.03021
YAR035C-A	yar035c-aΔ	0.03012
YJL151C	sna3Δ	0.03012
YPR003C	ypr003cΔ	0.03004
YJR093C	fip1-433	0.03002
YDR393W	she9Δ	0.03
YNR037C	rsm19-supp1Δ	0.02999	Carries Suppressor Mutation
YGR233C	pho81Δ	0.02998
YGL150C	ino80-5002	0.02998
YFL034C-B	mob2-11-supp1Δ	0.02994	Carries Suppressor Mutation
YDR092W	ubc13Δ	0.0299
YPR032W	sro7Δ	0.02989
YPL112C	pex25Δ	0.02985
YLR288C	mec3Δ	0.02983
YMR034C	rch1Δ	0.02979
YLL056C	yll056cΔ	0.02976
YDR347W	mrp1Δ	0.02976
YGR027C	rps25aΔ	0.02972
YIL086C	yil086cΔ	0.02968	Dubious
YLR123C	ylr123cΔ	0.02967	Dubious
YDL203C	ack1Δ	0.02967
YJL056C	zap1Δ	0.02966
YDR218C	spr28Δ	0.02965
YHR030C	slt2Δ	0.02964
YNL067W-B	ynl067w-bΔ	0.02964
YFL033C	rim15Δ	0.02964
YJR005C-A	lso1Δ	0.02962
YNR054C	esf2-5006	0.02961
YDR331W	gpi8-5001	0.02961
YER085C	yer085cΔ	0.02958
YOR314W	yor314wΔ	0.02958	Dubious
YHR081W	lrp1Δ	0.02956
YMR093W	utp15-5001	0.02956
YGR065C	vht1-5006	0.02954
YOR231W	mkk1Δ	0.02954
YKL160W	elf1Δ	0.02953
YGR211W	zpr1-1	0.02947
YAR014C	bud14Δ	0.02947
YLR220W	ccc1Δ	0.02943
YGL139W	flc3Δ	0.02943
YDR285W	zip1Δ	0.02938
YMR278W	prm15Δ	0.02938
YMR053C	stb2Δ	0.02937
YPR170C	ypr170cΔ	0.02935	Dubious
YJR096W	yjr096wΔ	0.0293
YIL080W	yil080wΔ	0.02929
YIL014W	mnt3Δ	0.02927
YKL071W	ykl071wΔ	0.02927
YNL271C	bni1Δ	0.02925
YLR199C	pba1Δ	0.02924
YER149C	pea2Δ	0.02921
YOL028C	yap7Δ	0.0292
YDR170C	sec7-1-supp1	0.02914	Carries Suppressor Mutation
YBR073W	rdh54Δ	0.02914
YDR368W	ypr1Δ	0.02911
YJL068C	yjl068cΔ	0.02911
YOR122C	pfy1-13	0.0291
YER082C	utp7-5003	0.0291
YBR079C	rpg1-5001	0.02909
YKL100C	ypf1Δ	0.02907
YGR221C	tos2Δ	0.02903
YGL249W	zip2Δ	0.02903
YOL079W	yol079wΔ	0.02902	Dubious
YHR020W	yhr020w-5001	0.02902
YFL039C	act1-133	0.02901
YLR069C	mef1Δ	0.02894
YBR153W	rib7-5001	0.02893
YDR541C	ydr541cΔ	0.02893
YGL024W	ygl024wΔ	0.02892	Dubious
YDR310C	sum1Δ	0.02891
YAL038W	cdc19-1	0.02885
YPL228W	cet1-1	0.02884
YGR014W	msb2Δ	0.02884
YHR168W	mtg2-supp1Δ	0.02883	Carries Suppressor Mutation
YNL208W	ynl208wΔ	0.02879
YJR127C	rsf2Δ	0.02878
YDL232W	ost4-supp2Δ	0.02876	Carries Suppressor Mutation
YIL062C	arc15-10	0.02872
YDR321W	asp1Δ	0.02872
YOR313C	sps4Δ	0.02871
YML117W	nab6Δ	0.0287
YOL097W-A	yol097w-aΔ	0.02866
YPR129W	scd6Δ	0.02863
YER060W	fcy21Δ	0.0286
YPR108W	rpn7-3	0.02858
YAL042C-A	yal042c-aΔ	0.02855	Dubious
YOL165C	aad15Δ	0.02855
YDL077C	vam6Δ	0.02855
YNL233W	bni4Δ	0.02855
YGR163W	gtr2Δ	0.02854
YLR274W	cdc46-1	0.02854
YBL063W	kip1Δ	0.02853
YNL112W	dbp2-5004	0.02852
YLR186W	emg1-1-supp1	0.0285	Carries Suppressor Mutation
YHR002W	leu5Δ	0.02847
YKL103C	ape1Δ	0.02843
YDL020C	rpn4Δ	0.02841
YDL139C	scm3-5007	0.02841
YOL070C	nba1Δ	0.0284
YDR351W	sbe2Δ	0.0284
YGL091C	nbp35-5001	0.0284
YGR239C	pex21Δ	0.02837
YEL012W	ubc8Δ	0.02837
YER145C	ftr1Δ	0.02836
YKR072C	sis2Δ	0.02836
YJR005W	apl1Δ	0.02836
YDL097C	rpn6-5001	0.02834
YDR264C	akr1Δ	0.02828
YHR129C	arp1Δ	0.02827
YIL129C	tao3-5001-supp1Δ	0.02827	Carries Suppressor Mutation
YAR066W	yar066wΔ	0.02827
YNR036C	mrps12-supp1Δ	0.02819	Carries Suppressor Mutation
YGL097W	srm1-g282s	0.02818
YML082W	yml082wΔ	0.02816
YFR048W	rmd8Δ	0.02815
YLR304C	aco1Δ	0.02811
YDR037W	krs1-5004	0.02811
YKR054C	dyn1Δ	0.0281
YBL105C	pkc1-3	0.02806
YBL089W	avt5Δ	0.02803
YMR207C	hfa1Δ	0.02802
YDR365C	esf1-5010	0.02801
YBR060C	orc2-2	0.02801
YMR190C	sgs1Δ	0.02797
YLR009W	rlp24-5005	0.02796
YOL088C	mpd2Δ	0.02795
YOR030W	dfg16Δ	0.02795
YHR137W	aro9Δ	0.02795
YDL105W	nse4-5001	0.02794
YDL132W	cdc53-1	0.02794
YLR451W	leu3Δ	0.02791
YDL146W	ldb17Δ	0.02791
YBR060C	orc2-4	0.02791
YHR086W-A	yhr086w-aΔ	0.02789
YOR086C	tcb1Δ	0.02787
YCL040W	glk1Δ	0.02786
YHR138C	yhr138cΔ	0.02782
YGR173W	rbg2Δ	0.02782
YJL149W	das1Δ	0.02778
YDR476C	ydr476cΔ	0.02776
YOL090W	msh2Δ	0.02773
YLR417W	vps36Δ	0.02771
YDR175C	rsm24-supp1aΔ	0.02769	Carries Suppressor Mutation
YMR144W	fdo1Δ	0.02766
YGL228W	she10Δ	0.02765
YCL025C	agp1Δ	0.02764
YIL006W	yia6Δ	0.02763
YMR246W	faa4Δ	0.02763
YJL174W	kre9-5001	0.02763
YOR267C	hrk1Δ	0.02763
YIL052C	rpl34bΔ	0.02763
YEL025C	yel025cΔ	0.02757
YGL034C	ygl034cΔ	0.02755
YDR060W	mak21-1	0.02752
YER090W	trp2Δ	0.02749
YBR025C	ola1Δ	0.02749
YBR086C	ist2Δ	0.02747
YLR040C	afb1Δ	0.02744
YGL155W	cdc43-2	0.02744
YJL219W	hxt9Δ	0.0274
YJL050W	mtr4-1	0.0274
YPL083C	sen54-5001	0.02739
YBR145W	adh5Δ	0.02737
YGR041W	bud9Δ	0.02733
YBR136W	mec1-4ts	0.02731
YBL107C	mix23Δ	0.0273
YIL159W	bnr1Δ	0.0273
YBR088C	pol30-k107r	0.0273
YNL167C	sko1Δ	0.02729
YDL012C	ydl012cΔ	0.02726
YHL025W	snf6Δ	0.02724
YDR093W	dnf2Δ	0.02723
YDL102W	cdc2-7	0.02721
YNL286W	cus2Δ	0.02716
YNR053C	nog2-1	0.02715
YMR184W	add37Δ	0.0271
YNL061W	nop2-3	0.0271
YDR112W	irc2Δ	0.02709	Dubious
YHR066W	ssf1Δ	0.02708
YCR020W-B	htl1Δ	0.02707
YDR271C	ydr271cΔ	0.02707	Dubious
YDL164C	cdc9-1-supp2Δ	0.02706	Carries Suppressor Mutation
YBR125C	ptc4Δ	0.02705
YOR051C	ett1Δ	0.027
YGR123C	ppt1Δ	0.027
YJL206C	yjl206cΔ	0.02699
YLR348C	dic1Δ	0.02698
YBR179C	fzo1Δ	0.02697
YDL202W	mrpl11-supp1Δ	0.02695	Carries Suppressor Mutation
YMR310C	ymr310cΔ	0.02693
YOL160W	yol160wΔ	0.02692	Dubious
YPL073C	ypl073cΔ	0.02691	Dubious
YOR113W	azf1Δ	0.02691
YKL019W	ram2-5001	0.02684
YBR196C	pgi1-2	0.02684
YGL250W	rmr1Δ	0.02683
YBR057C	mum2Δ	0.02682
YMR304W	ubp15Δ	0.02679
YBR218C	pyc2Δ	0.02679
YMR201C	rad14Δ	0.02678
YBR220C	ybr220cΔ	0.02676
YLR293C	gsp1Δ	0.02676
YBR130C	she3Δ	0.02672
YPR176C	bet2-1	0.02669
YOR226C	isu2Δ	0.02668
YLR082C	srl2Δ	0.02667
YLR265C	nej1Δ	0.02666
YGR078C	pac10-supp1Δ	0.02664	Carries Suppressor Mutation
YLR036C	ylr036cΔ	0.02662
YLR254C	ndl1Δ	0.02661
YOR247W	srl1Δ	0.02657
YLL033W	irc19-supp1aΔ	0.02652	Carries Suppressor Mutation
YPL231W	fas2-5022	0.02651
YOL038W	pre6-5001	0.0265
YLR207W	hrd3Δ	0.0265
YJR111C	pxp2Δ	0.02647
YJR149W	yjr149wΔ	0.02647
YDR206W	ebs1Δ	0.02644
YLR371W	rom2Δ	0.02643
YOR097C	yor097cΔ	0.02642
YEL026W	snu13-5001	0.02641
YPL020C	ulp1-333	0.0264
YDL017W	cdc7-4	0.02639
YIL096C	bmt5Δ	0.02637
YEL018W	eaf5Δ	0.02634
YBR088C	pol30-k217r	0.02631
YNL046W	ynl046wΔ	0.02629
YKL193C	sds22-5	0.02626
YDR082W	stn1-13	0.02625
YKL043W	phd1Δ	0.02625
YAL058W	cne1Δ	0.02623
YGR188C	bub1-supp1Δ	0.02619	Carries Suppressor Mutation
YHR040W	bcd1-5001	0.02616
YBR088C	pol30-k117r	0.02616
YDR404C	rpb7-5001	0.02615
YKR084C	hbs1Δ	0.02608
YDR060W	mak21-3	0.02608
YDR144C	mkc7Δ	0.02607
YLR364W	grx8Δ	0.02603
YGL049C	tif4632Δ	0.02603
YGR164W	ygr164wΔ	0.026	Dubious
YBR296C	pho89Δ	0.02598
YLR405W	dus4Δ	0.02597
YPR103W	pre2-75	0.02596
YGL048C	rpt6-25	0.02595
YDR440W	dot1Δ	0.02593
YPL011C	taf3-5001	0.02593
YJR153W	pgu1Δ	0.02592
YAL066W	yal066wΔ	0.02591	Dubious
YHR093W	aht1Δ	0.02591	Dubious
YIL113W	sdp1Δ	0.02588
YKR092C	srp40Δ	0.02584
YFR041C	erj5Δ	0.02584
YPL119C	dbp1Δ	0.0258
YHR064C	ssz1Δ	0.02579
YNL151C	rpc31-5001	0.02579
YGR234W	yhb1Δ	0.02579
YJR143C	pmt4Δ	0.02576
YHR205W	sch9-supp1Δ	0.02575	Carries Suppressor Mutation
YML007W	yap1Δ	0.02575
YEL036C	anp1Δ	0.02574
YNL288W	caf40Δ	0.02573
YMR167W	mlh1Δ	0.02572
YMR322C	sno4Δ	0.02571
YJL183W	mnn11Δ	0.02571
YHR062C	rpp1-5005	0.0257
YBR276C	pps1Δ	0.0257
YDR149C	ydr149cΔ	0.02568	Dubious
YLR065C	env10Δ	0.02566
YIL079C	air1Δ	0.02561
YFR042W	keg1-5002-supp1	0.0256	Carries Suppressor Mutation
YHL009C	yap3Δ	0.02557
YLR452C	sst2Δ	0.02552
YKR081C	rpf2-5001	0.0255
YCL059C	krr1-18	0.0255
YFL041W	fet5Δ	0.0255
YDL186W	ydl186wΔ	0.02547
YGR189C	crh1Δ	0.02546
YOR240W	yor240wΔ	0.02543
YER135C	yer135cΔ	0.0254
YNL210W	mer1Δ	0.02539
YHR039C	msc7Δ	0.02538
YLR309C	imh1Δ	0.02535
YJR044C	vps55Δ	0.02528
YOR335C	ala1-1	0.02525
YJL175W	yjl175wΔ	0.02525	Dubious
YPL013C	mrps16Δ	0.02522
YFL037W	tub2-430	0.02519
YDR156W	rpa14Δ	0.02519
YBR301W	pau24Δ	0.02518
YDR054C	cdc34-2	0.02518
YBR007C	dsf2Δ	0.02517
YDR294C	dpl1Δ	0.02516
YGR212W	sli1Δ	0.02515
YDR332W	irc3Δ	0.02511
YBL098W	bna4Δ	0.0251
YKL075C	ykl075cΔ	0.02509
YGL100W	seh1Δ	0.02505
YLR148W	pep3Δ	0.02505
YML075C	hmg1Δ	0.02504
YIL046W-A	yil046w-aΔ	0.02504
YNR027W	bud17Δ	0.02503
YOL113W	skm1Δ	0.02503
YHR134W	wss1Δ	0.02502
YOR062C	yor062cΔ	0.02501
YDR250C	ydr250cΔ	0.02501	Dubious
YDR449C	utp6-5001	0.025
YBR050C	reg2Δ	0.02499
YER174C	grx4Δ	0.02497
YJL070C	yjl070cΔ	0.02492
YNL082W	pms1-supp1Δ	0.0249	Carries Suppressor Mutation
YGL125W	met13-supp1Δ	0.02488	Carries Suppressor Mutation
YOR177C	mpc54Δ	0.02487
YMR166C	mme1Δ	0.02485
YLR089C	alt1Δ	0.02485
YLR234W	top3-supp1Δ	0.02482	Carries Suppressor Mutation
YHL022C	spo11Δ	0.0248
YML109W	zds2Δ	0.02479
YDR371W	cts2Δ	0.02478
YDR403W	dit1Δ	0.02472
YDR267C	cia1-5007	0.02469
YHR164C	dna2-2	0.02465
YGL094C	pan2Δ	0.02465
YDR244W	pex5Δ	0.02463
YOL075C	yol075cΔ	0.02462
YDL224C	whi4Δ	0.02462
YNL102W	pol1-13	0.0246
YPL115C	bem3Δ	0.02456
YER127W	lcp5-5005	0.02454
YIL104C	shq1-5001	0.02454
YLR350W	orm2-supp1Δ	0.02453	Carries Suppressor Mutation
YFL034C-B	mob2-34	0.02451
YER063W	tho1Δ	0.02447
YOL043C	ntg2Δ	0.02446
YMR110C	hfd1Δ	0.02445
YBR122C	mrpl36Δ	0.02443
YGL005C	cog7Δ	0.0244
YOR138C	rup1Δ	0.02437
YMR126C	dlt1Δ	0.02437
YHR140W	yhr140wΔ	0.02437
YJR079W	yjr079wΔ	0.02435
YJR064W	cct5-5001	0.02434
YFL049W	swp82Δ	0.02429
YOR386W	phr1Δ	0.02428
YOR025W	hst3Δ	0.02427
YDL023C	ydl023cΔ	0.02427	Dubious
YMR018W	pex9Δ	0.02426
YMR072W	abf2Δ	0.02425
YPR075C	opy2Δ	0.02423
YJL028W	yjl028wΔ	0.02423
YNL281W	hch1Δ	0.02421
YOR357C	snx3Δ	0.0242
YDR228C	pcf11-ts10	0.0242
YJR042W	nup85-5001	0.0242
YDR133C	ydr133cΔ	0.02417	Dubious
YLR182W	swi6Δ	0.02416
YML003W	yml003wΔ	0.02415
YLR007W	nse1-16	0.02408
YKL029C	mae1Δ	0.02407
YPR105C	cog4-5002	0.02406
YNL194C	ynl194cΔ	0.02406
YGR006W	prp18-1202	0.02404
YGL066W	sgf73Δ	0.02404
YDL105W	nse4-ts3	0.02403
YPL040C	ism1-supp1Δ	0.02402	Carries Suppressor Mutation
YJL122W	alb1Δ	0.02401
YGR232W	nas6Δ	0.02397
YPL153C	rad53-5002-supp1Δ	0.02396	Carries Suppressor Mutation
YKR091W	srl3Δ	0.02395
YJR049C	utr1Δ	0.02394
YGL138C	ygl138cΔ	0.02394
YCR089W	fig2Δ	0.02394
YIR017C	met28Δ	0.0239
YJL065C	dls1Δ	0.02389
YHR160C	pex18Δ	0.02388
YOL157C	ima2Δ	0.02388
YMR209C	ymr209cΔ	0.02387
YBL028C	ybl028cΔ	0.02386
YGL015C	ygl015cΔ	0.02384
YOL107W	yol107wΔ	0.02381
YDR299W	bfr2-5001	0.02381
YLR426W	tda5-supp1Δ	0.02381	Carries Suppressor Mutation
YDR496C	puf6Δ	0.02379
YDR478W	snm1-172	0.02378
YDR013W	psf1-1	0.02378
YEL034W	hyp2-2	0.02377
YDL053C	pbp4Δ	0.02375
YOR043W	whi2Δ	0.02374
YBR197C	ybr197cΔ	0.02365
YBR088C	pol30-k127r	0.02363
YCR092C	msh3Δ	0.02362
YOL125W	trm13Δ	0.02362
YJR119C	jhd2Δ	0.0236
YGL144C	rog1Δ	0.02359
YBR045C	gip1Δ	0.02359
YMR306W	fks3Δ	0.02358
YJL211C	yjl211cΔ	0.02357	Dubious
YPR154W	pin3Δ	0.02353
YOL040C	rps15-5001	0.02352
YIL129C	tao3-5010	0.02352
YNR005C	ynr005cΔ	0.02352	Dubious
YDL105W	nse4-ts2	0.0235
YGR275W	rtt102Δ	0.02347
YJL159W	hsp150Δ	0.02346
YJR076C	cdc11-4	0.02344
YOR233W	kin4Δ	0.02344
YLR153C	acs2-5002	0.02344
YIL010W	dot5Δ	0.02341
YLR314C	cdc3-1	0.02341
YGL060W	ybp2Δ	0.0234
YDR502C	sam2Δ	0.02339
YPR118W	mri1Δ	0.02339
YNL282W	pop3-5001	0.02338
YGR083C	gcd2-5006	0.02337
YMR017W	spo20Δ	0.02333
YGR149W	gpc1Δ	0.02332
YPL125W	kap120-supp2Δ	0.0233	Carries Suppressor Mutation
YNL186W	ubp10-supp1Δ	0.02325	Carries Suppressor Mutation
YDR232W	hem1-5004	0.02324
YDL103C	qri1-ts1	0.02322
YJL072C	psf2-5001	0.02317
YCL008C	stp22Δ	0.02317
YKL191W	dph2Δ	0.02316
YGL117W	ygl117wΔ	0.02315
YMR073C	irc21Δ	0.02312
YHR125W	yhr125wΔ	0.02312
YHL027W	rim101Δ	0.02311
YDR003W-A	ydr003w-aΔ	0.02308
YPR130C	ypr130cΔ	0.02307	Dubious
YIL014C-A	yil014c-aΔ	0.02302
YOR301W	rax1Δ	0.02297
YPL049C	dig1Δ	0.02297
YKR098C	ubp11Δ	0.02297
YAL012W	cys3Δ	0.02295
YKR080W	mtd1Δ	0.02293
YEL037C	rad23Δ	0.02292
YIL165C	yil165cΔ	0.0229
YDL189W	rbs1Δ	0.02288
YDR376W	arh1-5001	0.02282
YBR079C	rpg1-1	0.02281
YDR288W	nse3-ts4	0.0228
YOR236W	dfr1-td-supp1Δ	0.0228	Carries Suppressor Mutation
YBR260C	rgd1Δ	0.02278
YAL001C	tfc3-g349e	0.02278
YOL017W	esc8Δ	0.02277
YDR436W	ppz2Δ	0.02276
YJL106W	ime2Δ	0.02275
YPL210C	srp72-5003	0.02275
YDR258C	hsp78Δ	0.02275
YMR028W	tap42-11	0.02275
YOR145C	pno1-5003	0.02272
YNR024W	mpp6Δ	0.02269
YMR206W	ymr206wΔ	0.02268
YML043C	rrn11-5001	0.02266
YEL071W	dld3Δ	0.02266
YMR037C	msn2Δ	0.02264
YHR021W-A	ecm12Δ	0.02262
YGR206W	mvb12Δ	0.0226
YNL128W	tep1Δ	0.0226
YPL258C	thi21Δ	0.0226
YBR067C	tip1Δ	0.02259
YKL096W	cwp1Δ	0.02258
YPL043W	nop4-3	0.02256
YIL005W	eps1Δ	0.02256
YIL059C	yil059cΔ	0.02256	Dubious
YPL217C	bms1-1-supp1Δ	0.02253	Carries Suppressor Mutation
YAL024C	lte1-supp1Δ	0.02252	Carries Suppressor Mutation
YLL039C	ubi4Δ	0.02251
YPL113C	ypl113cΔ	0.0225
YIR006C	pan1-4	0.02249
YGL019W	ckb1Δ	0.02249
YAR007C	rfa1-m2	0.02247
YLR391W	ylr391wΔ	0.02245
YDR309C	gic2Δ	0.02244
YIL053W	gpp1Δ	0.02242
YOR179C	syc1Δ	0.02242
YPR121W	thi22Δ	0.02239
YPR031W	nto1Δ	0.02239
YNL071W	lat1Δ	0.02238
YMR316W	dia1Δ	0.02234
YGL232W	tan1Δ	0.0223
YAL055W	pex22Δ	0.02228
YFL039C	act1-119	0.02225
YPL272C	pbi1Δ	0.02224
YDR200C	vps64Δ	0.02224
YGL250W	rmr1-supp1Δ	0.02223	Carries Suppressor Mutation
YDR058C	tgl2Δ	0.02221
YOR273C	tpo4Δ	0.02221
YKL063C	ykl063cΔ	0.02216
YGR251W	nop19-5001-supp1	0.02215	Carries Suppressor Mutation
YLR412C-A	ylr412c-aΔ	0.02213
YOR064C	yng1Δ	0.02211
YJL069C	utp18-5001	0.0221
YBL067C	ubp13Δ	0.02207
YLL036C	prp19-1	0.02204
YOR162C	yrr1Δ	0.02202
YHL024W	rim4Δ	0.022
YLR317W	ylr317w-5001	0.02199	Dubious
YJL160C	pir5Δ	0.02196
YPL217C	bms1-1-supp2	0.02194	Carries Suppressor Mutation
YDL148C	nop14-5001	0.02193
YDR171W	hsp42Δ	0.02188
YLR233C	est1Δ	0.02188
YFL034C-B	mob2-38	0.02188
YBR085W	aac3Δ	0.02186
YAL067W-A	yal067w-aΔ	0.02185
YPR012W	ypr012wΔ	0.02184	Dubious
YML032C	rad52Δ	0.02178
YHL048C-A	yhl048c-aΔ	0.02176
YGR285C	zuo1Δ	0.02176
YLR060W	frs1-5001	0.02176
YFR015C	gsy1Δ	0.02175
YML014W	trm9Δ	0.02174
YPL179W	ppq1Δ	0.02174
YER128W	vfa1Δ	0.02172
YGL006W	pmc1Δ	0.02171
YKL065C	yet1Δ	0.02169
YLR414C	pun1Δ	0.02167
YNL257C	sip3Δ	0.02164
YDR429C	tif35-5001	0.02164
YPR161C	sgv1-5001	0.02164
YLR406C-A	ylr406c-aΔ	0.02162
YMR119W	asi1Δ	0.02161
YOR191W	uls1Δ	0.02161
YBR199W	ktr4Δ	0.02161
YNL079C	tpm1-supp1aΔ	0.0216	Carries Suppressor Mutation
YER091C	met6Δ	0.0216
YOR255W	osw1Δ	0.02159
YPR060C	aro7Δ	0.02159
YJR156C	thi11Δ	0.02155
YNL124W	naf1-5001	0.02155
YKL096C-B	ykl096c-bΔ	0.02155
YOR223W	dsc3Δ	0.02146
YGL219C	mdm34-supp2Δ	0.02143	Carries Suppressor Mutation
YLR298C	yhc1-3	0.02141
YDR518W	eug1Δ	0.0214
YGL184C	str3Δ	0.0214
YJL185C	atg36Δ	0.02138
YGL043W	dst1Δ	0.02138
YGL020C	get1-supp1Δ	0.02137	Carries Suppressor Mutation
YNL316C	pha2Δ	0.02136
YGR077C	pex8Δ	0.02136
YDR280W	rrp45-5001	0.02134
YOL098C	sdd3Δ	0.02131
YDR311W	tfb1-6	0.02131
YLR310C	cdc25-2-supp2Δ	0.02131	Carries Suppressor Mutation
YBR132C	agp2Δ	0.02129
YOL036W	yol036wΔ	0.02124
YLR141W	rrn5-5002	0.02122
YFR001W	loc1Δ	0.02119
YGR121W-A	ygr121w-aΔ	0.02117
YMR231W	pep5Δ	0.02117
YER037W	phm8Δ	0.02115
YMR325W	pau19Δ	0.02114
YGR180C	rnr4Δ	0.02114
YLR181C	vta1Δ	0.02113
YBR165W	ubs1Δ	0.02113
YJR058C	aps2Δ	0.02111
YNL080C	eos1-supp1Δ	0.0211	Carries Suppressor Mutation
YIL153W	rrd1Δ	0.02109
YKR017C	hel1Δ	0.02108
YLR047C	fre8Δ	0.02108
YHR079C-A	sae3Δ	0.02108
YOR346W	rev1Δ	0.02107
YNR015W	smm1Δ	0.02106
YKL224C	pau16Δ	0.02103
YPL092W	ssu1Δ	0.02103
YNL066W	sun4Δ	0.02099
YDR441C	apt2Δ	0.02099
YHR143W	dse2Δ	0.02096
YHR122W	cia2-5001	0.02096
YPL074W	yta6Δ	0.02094
YIL095W	prk1Δ	0.02094
YHR198C	aim18Δ	0.02093
YOR270C	vph1-supp2Δ	0.02092	Carries Suppressor Mutation
YOR244W	esa1-d414	0.0209
YDR335W	msn5Δ	0.02088
YBR182C	smp1Δ	0.02087
YGR196C	fyv8Δ	0.02086
YPR092W	ypr092wΔ	0.02086	Dubious
YGR142W	btn2Δ	0.02085
YPL159C	pet20Δ	0.02085
YGR215W	rsm27-supp1Δ	0.02083	Carries Suppressor Mutation
YPL037C	egd1Δ	0.02083
YMR055C	bub2Δ	0.02083
YML115C	van1Δ	0.0208
YDR118W	apc4-5001	0.02079
YHR075C	ppe1Δ	0.02079
YJL064W	yjl064wΔ	0.02077	Dubious
YHL041W	yhl041wΔ	0.02076
YOL021C	dis3-1	0.02075
YGL014W	puf4Δ	0.02073
YKL151C	nnr2Δ	0.02071
YHR107C	cdc12-1	0.02064
YLL052C	aqy2Δ	0.02063
YER125W	rsp5-sm1	0.02061
YLR393W	atp10Δ	0.0206
YJR147W	hms2Δ	0.02054
YGR225W	ama1Δ	0.02053
YAR028W	yar028wΔ	0.02053
YHL019C	apm2Δ	0.02053
YML098W	taf13-2	0.02049
YGR035C	ygr035cΔ	0.02049
YLR361C-A	ylr361c-aΔ	0.02049
YDR488C	pac11Δ	0.02047
YOR048C	rat1-1	0.02047
YMR230W	rps10bΔ	0.02046
YOR385W	yor385wΔ	0.02045
YLR446W	ylr446wΔ	0.02045
YDR223W	crf1Δ	0.02044
YFL034C-B	mob2-24	0.02044
YHR035W	nel1Δ	0.02043
YGL158W	rck1Δ	0.02042
YPL032C	svl3Δ	0.02038
YOR186W	yor186wΔ	0.02037
YDL135C	rdi1Δ	0.02037
YBR151W	apd1Δ	0.02036
YER051W	jhd1Δ	0.02035
YCR054C	ctr86-5001	0.02034
YOR341W	rpa190-1	0.02034
YMR173W	ddr48Δ	0.02033
YML016C	ppz1Δ	0.02032
YNL307C	mck1Δ	0.02032
YJL061W	nup82-5005	0.02031
YPR088C	srp54-5001	0.02031
YDL115C	iwr1Δ	0.0203
YLR409C	utp21-5011	0.02029
YNL030W	hhf2Δ	0.02029
YLR191W	pex13Δ	0.02027
YDL105W	nse4-ts1	0.02026
YMR098C	atp25Δ	0.02025
YKR040C	ykr040cΔ	0.02024	Dubious
YJL121C	rpe1Δ	0.02024
YDR478W	snm1-5001	0.02024
YKR038C	kae1-5004	0.02021
YBR188C	ntc20Δ	0.02021
YBL085W	boi1Δ	0.02021
YMR289W	abz2Δ	0.0202
YMR176W	ecm5Δ	0.0202
YPR093C	asr1Δ	0.02019
YPL206C	pgc1Δ	0.02018
YLL017W	yll017wΔ	0.02018
YHR045W	yhr045wΔ	0.02016
YGL211W	ncs6Δ	0.02015
YLR444C	ylr444cΔ	0.02013	Dubious
YNL146C-A	ynl146c-aΔ	0.02013
YNL284C	mrpl10-supp1Δ	0.02011	Carries Suppressor Mutation
YNL297C	mon2-supp1Δ	0.02008	Carries Suppressor Mutation
YML022W	apt1Δ	0.02008
YGR111W	ygr111wΔ	0.02007
YPL139C	ume1Δ	0.02005
YLR159W	ylr159wΔ	0.02004
YJL107C	yjl107cΔ	0.02004
YGR094W	vas1-5001	0.02003
YJR019C	tes1Δ	0.02001
YFL011W	hxt10Δ	0.01998
YJL192C	sop4Δ	0.01993
YDR109C	ydr109cΔ	0.01993
YGR109C	clb6Δ	0.01992
YNR030W	alg12Δ	0.01991
YBR092C	pho3Δ	0.0199
YDL102W	cdc2-1	0.01986
YDR535C	ydr535cΔ	0.01986	Dubious
YNL029C	ktr5Δ	0.01986
YLL018C-A	cox19Δ	0.01983
YIL148W	rpl40aΔ	0.01983
YFL010W-A	aua1Δ	0.01982
YJL139C	yur1Δ	0.01981
YMR179W	spt21Δ	0.0198
YMR148W	osw5Δ	0.01979
YKR047W	ykr047wΔ	0.01978	Dubious
YPR120C	clb5Δ	0.01977
YOR096W	rps7aΔ	0.01976
YLR225C	ylr225cΔ	0.01975
YFL050C	alr2Δ	0.01974
YOR171C	lcb4Δ	0.01973
YDL112W	trm3Δ	0.01972
YPL127C	hho1Δ	0.01972
YDR479C	pex29Δ	0.0197
YMR070W	mot3Δ	0.01969
YMR021C	mac1Δ	0.01968
YHR096C	hxt5Δ	0.01964
YBR088C	pol30-k242r	0.01964
YNR062C	ynr062cΔ	0.01964
YGL047W	alg13-5001	0.01963
YEL034W	hyp2-ts	0.01961
YOL045W	psk2Δ	0.01959
YDR004W	rad57Δ	0.01959
YOR139C	yor139cΔ	0.01959	Dubious
YLR314C	cdc3-3	0.01959
YNL265C	ist1Δ	0.01959
YKL129C	myo3Δ	0.01957
YMR170C	ald2Δ	0.01956
YGL178W	mpt5Δ	0.01955
YGL089C	mf(alpha)2Δ	0.01954
YOR044W	irc23Δ	0.01951
YJR131W	mns1Δ	0.01951
YHR048W	yhk8Δ	0.0195
YFR046C	cnn1Δ	0.01945
YJR057W	cdc8-2	0.0194
YJL125C	gcd14-4	0.01939
YJL047C	rtt101Δ	0.01939
YOR382W	fit2Δ	0.01934
YDR265W	pex10Δ	0.01933
YAL041W	cdc24-3	0.01933
YJL207C	laa1Δ	0.01932
YHR197W	rix1-5001	0.0193
YDR163W	cwc15Δ	0.0193
YKL021C	mak11-2	0.01929
YDR467C	ydr467cΔ	0.01926	Dubious
YOL046C	yol046cΔ	0.01926	Dubious
YLR126C	ylr126cΔ	0.01924
YOR310C	nop58-5001	0.01923
YKL086W	srx1Δ	0.01923
YNL024C	efm6Δ	0.0192
YFR031C	smc2-8	0.01919
YGR235C	mic26Δ	0.01917
YCR032W	bph1Δ	0.01916
YNL078W	nis1Δ	0.01916
YDR172W	sup35-td	0.01916
YLR209C	pnp1Δ	0.01915
YDR269C	ydr269cΔ	0.01913	Dubious
YNL154C	yck2Δ	0.01912
YCR001W	ycr001wΔ	0.01911
YDR419W	rad30Δ	0.0191
YDL195W	sec31-1	0.01907
YBR129C	opy1Δ	0.01906
YGL177W	ygl177wΔ	0.01906	Dubious
YER175C	tmt1Δ	0.01906
YKR044W	uip5Δ	0.01905
YGL078C	dbp3Δ	0.01905
YCR009C	rvs161-supp1Δ	0.01905	Carries Suppressor Mutation
YBR141C	bmt2Δ	0.01903
YPR026W	ath1Δ	0.01901
YER087W	aim10Δ	0.019
YPL068C	ypl068cΔ	0.01899
YHL016C	dur3Δ	0.01898
YNL175C	nop13Δ	0.01896
YPL166W	atg29Δ	0.01895
YLR363C	nmd4Δ	0.01894
YGR085C	rpl11bΔ	0.01894
YFR023W	pes4Δ	0.01892
YPL263C	kel3Δ	0.01892
YOR164C	get4Δ	0.01889
YNR058W	bio3Δ	0.01888
YOL119C	mch4Δ	0.01888
YOL115W	pap2Δ	0.01883
YJR084W	yjr084wΔ	0.01881
YDR145W	taf12-l446a	0.0188
YER187W	yer187wΔ	0.0188
YCL001W	rer1Δ	0.01878
YMR171C	ear1Δ	0.01878
YKL174C	tpo5Δ	0.01877
YGR082W	tom20-5009	0.01876
YHR159W	tda11Δ	0.01875
YDL114W	ydl114wΔ	0.01875
YGR220C	mrpl9-supp1Δ	0.0187	Carries Suppressor Mutation
YPL231W	fas2-5012	0.01869
YNR029C	ynr029cΔ	0.01868
YPR074C	tkl1Δ	0.01867
YNL102W	pol1-ts	0.01864
YOR057W	sgt1-5	0.01864
YOR144C	elg1Δ	0.01861
YNL219C	alg9Δ	0.0186
YNL328C	mdj2Δ	0.01859
YJL008C	cct8-5002	0.01859
YHR013C	ard1Δ	0.01858
YGR130C	ygr130cΔ	0.01855
YLR361C	dcr2Δ	0.01855
YJR046W	tah11-ts	0.01852
YOR320C	gnt1Δ	0.01851
YPR017C	dss4Δ	0.01851
YGL017W	ate1Δ	0.01851
YNL250W	rad50Δ	0.0185
YKR090W	pxl1Δ	0.01849
YPL256C	cln2Δ	0.01849
YPR164W	mms1Δ	0.01847
YMR011W	hxt2Δ	0.01846
YPR114W	ypr114wΔ	0.01843
YHR108W	gga2Δ	0.01842
YOR354C	msc6Δ	0.0184
YDR164C	sec1-1	0.01839
YGL082W	ygl082wΔ	0.01838
YJL069C	utp18-5002	0.01837
YOR391C	hsp33Δ	0.01836
YNL239W	lap3Δ	0.01835
YOR328W	pdr10Δ	0.01832
YGL061C	duo1-2	0.01831
YJL164C	tpk1Δ	0.0183
YKL171W	nnk1Δ	0.01827
YPR035W	gln1-5007	0.01827
YLR083C	emp70Δ	0.01826
YDR398W	utp5-5001	0.01823
YMR013C	sec59-ts	0.01821
YNL168C	fmp41Δ	0.01819
YCR052W	rsc6-5001	0.01819
YMR243C	zrc1Δ	0.01818
YMR302C	yme2Δ	0.01814
YGR208W	ser2Δ	0.01813
YOR260W	gcd1-502-supp2	0.01811	Carries Suppressor Mutation
YER156C	yer156cΔ	0.01808
YDR210W	ydr210wΔ	0.01807
YNL115C	ynl115cΔ	0.01806
YPR132W	rps23b-supp1Δ	0.01804	Carries Suppressor Mutation
YGR253C	pup2-5001	0.01803
YJL213W	yjl213wΔ	0.01798
YLL023C	pom33Δ	0.01798
YDR514C	ydr514cΔ	0.01798
YHR011W	dia4Δ	0.01796
YPL004C	lsp1Δ	0.01794
YKR069W	met1Δ	0.01791
YDR106W	arp10Δ	0.0179
YMR298W	lip1-5001	0.01789
YBR075W	ybr075wΔ	0.01789
YOL128C	ygk3Δ	0.01787
YDR290W	ydr290wΔ	0.01787	Dubious
YMR245W	ymr245wΔ	0.01784	Dubious
YIL137C	tma108Δ	0.01784
YLR260W	lcb5Δ	0.01783
YDR430C	cym1Δ	0.01781
YLR183C	tos4Δ	0.0178
YER003C	pmi40-5001	0.01779
YIL047C	syg1Δ	0.01778
YLR390W	ecm19Δ	0.01778
YGL161C	yip5Δ	0.01777
YNL006W	lst8-6	0.01776
YOR181W	las17-14	0.01773
YER172C	brr2-5023-supp1	0.01772	Carries Suppressor Mutation
YOL007C	csi2Δ	0.01772
YDR481C	pho8Δ	0.01771
YMR013W-A	ymr013w-aΔ	0.01771	Dubious
YNR020C	atp23Δ	0.01771
YOL055C	thi20Δ	0.01769
YKL016C	atp7Δ	0.01769
YOL110W	shr5Δ	0.01769
YGR146C-A	ygr146c-a-supp1Δ	0.01768	Carries Suppressor Mutation
YBR069C	tat1Δ	0.01767
YLR430W	sen1-1	0.01767
YHR037W	put2Δ	0.01766
YFL047W	rgd2Δ	0.01765
YFL009W	cdc4-2	0.01763
YGL163C	rad54Δ	0.01763
YDR262W	ydr262wΔ	0.01762
YLR424W	spp382-5002	0.01761
YGR248W	sol4Δ	0.01758
YBR111W-A	sus1Δ	0.01758
YOR023C	ahc1Δ	0.01756
YBR043C	qdr3Δ	0.01754
YHL032C	gut1Δ	0.01754
YDR220C	ydr220cΔ	0.01754	Dubious
YLR312C	atg39Δ	0.01754
YOL059W	gpd2Δ	0.01754
YLR258W	gsy2Δ	0.01753
YNL080C	eos1-supp2Δ	0.01753	Carries Suppressor Mutation
YMR257C	pet111Δ	0.01752
YPR107C	yth1-5005	0.01747
YPL207W	tyw1Δ	0.01745
YGR128C	utp8-5002	0.01745
YLL062C	mht1Δ	0.01744
YOR034C-A	yor034c-aΔ	0.01743
YCL069W	vba3Δ	0.01743
YNL145W	mfa2Δ	0.01741
YGR153W	ygr153wΔ	0.0174
YLR453C	rif2Δ	0.0174
YPL257W	ypl257wΔ	0.01739
YOR283W	yor283wΔ	0.01739
YHL034C	sbp1Δ	0.01737
YDR483W	kre2Δ	0.01735
YER067W	rgi1Δ	0.01733
YDL126C	cdc48-3	0.01731
YJL077C	ics3Δ	0.01728
YOR289W	yor289wΔ	0.01726
YCR003W	mrpl32-supp1bΔ	0.01725	Carries Suppressor Mutation
YBL070C	ybl070cΔ	0.01723	Dubious
YPL232W	sso1Δ	0.01723
YLR301W	hri1Δ	0.0172
YJL179W	pfd1Δ	0.01719
YDR005C	maf1Δ	0.01719
YER025W	gcd11-5001-supp1	0.01717	Carries Suppressor Mutation
YKR011C	ykr011cΔ	0.01716
YKL215C	oxp1Δ	0.01715
YLL057C	jlp1Δ	0.01715
YAR071W	pho11Δ	0.01715
YLR384C	iki3Δ	0.01711
YHR032W	erc1Δ	0.0171
YHL021C	aim17Δ	0.01707
YLR221C	rsa3Δ	0.01706
YDR145W	taf12-l464a	0.01705
YKL124W	ssh4Δ	0.01702
YGR040W	kss1Δ	0.01701
YDR047W	hem12-5005	0.017
YOL123W	hrp1-1	0.017
YNL093W	ypt53Δ	0.01699
YML100W	tsl1Δ	0.01698
YIL050W	pcl7Δ	0.01697
YDR489W	sld5-5001	0.01697
YPL011C	taf3-5002	0.01696
YOR351C	mek1Δ	0.01692
YDL242W	ydl242wΔ	0.01692
YDL179W	pcl9Δ	0.01691
YDL184C	rpl41aΔ	0.01691
YGL236C	mto1Δ	0.01691
YER147C	scc4-5001	0.01689
YMR295C	ymr295cΔ	0.01688
YPR128C	ant1Δ	0.01687
YEL048C	tca17Δ	0.01686
YNL308C	kri1-5001	0.01685
YLR303W	met17Δ	0.01685
YEL007W	mit1Δ	0.01685
YOR091W	tma46Δ	0.01684
YJL025W	rrn7-5001	0.01684
YCR075W-A	ego2Δ	0.01683
YLR276C	dbp9-5001	0.01681
YEL053C	mak10Δ	0.01681
YBR039W	atp3Δ	0.01681
YOR104W	pin2Δ	0.0168
YEL066W	hpa3Δ	0.0168
YPL248C	gal4Δ	0.0168
YHR071W	pcl5Δ	0.01679
YOL060C	mam3Δ	0.01677
YOR285W	rdl1Δ	0.01677
YNL289W	pcl1Δ	0.01676
YPL137C	gip3Δ	0.01676
YDL231C	bre4Δ	0.01675
YBR267W	rei1-supp1Δ	0.0167	Carries Suppressor Mutation
YGR274C	taf1-1	0.0167
YKL056C	tma19Δ	0.01669
YIL107C	pfk26Δ	0.01669
YMR140W	sip5Δ	0.01666
YER164W	chd1Δ	0.01666
YOL006C	top1Δ	0.01665
YNL119W	ncs2Δ	0.01664
YMR022W	ubc7Δ	0.01659
YJR053W	bfa1Δ	0.01657
YPL026C	sks1Δ	0.01656
YMR099C	ymr099cΔ	0.01655
YLR186W	emg1-1	0.01654
YFR003C	ypi1-5002	0.01653
YDL137W	arf2Δ	0.01653
YML037C	yml037cΔ	0.01652
YPR159C-A	ypr159c-aΔ	0.01651
YOR272W	ytm1-1	0.0165
YNL209W	ssb2Δ	0.0165
YCR069W	cpr4Δ	0.01649
YGR031W	imo32Δ	0.01646
YGR271W	slh1Δ	0.01646
YMR272C	scs7Δ	0.01645
YER151C	ubp3Δ	0.01644
YJL130C	ura2Δ	0.01644
YPL111W	car1Δ	0.01642
YCR088W	abp1Δ	0.01642
YOL051W	gal11Δ	0.01642
YBR088C	pol30-k183r	0.01642
YJL178C	atg27Δ	0.0164
YDL017W	cdc7-1	0.01639
YKL148C	sdh1Δ	0.01639
YKL084W	hot13Δ	0.01638
YLR080W	emp46Δ	0.01635
YGL023C	pib2Δ	0.01635
YDR510W	smt3aiir	0.01635
YOR204W	ded1-f144c	0.01632
YGR156W	pti1-ts7-supp1	0.01632	Carries Suppressor Mutation
YKR002W	pap1-5003	0.01632
YOR298C-A	mbf1Δ	0.01631
YPR171W	bsp1Δ	0.01629
YPL147W	pxa1Δ	0.01629
YHR175W-A	yhr175w-aΔ	0.01625
YJL132W	yjl132wΔ	0.01624
YNL102W	pol1-17	0.01624
YOR269W	pac1Δ	0.01621
YDR384C	ato3Δ	0.01612
[truncated: 4,231 more rows]
