# Supplementary material for: Global analysis of genetic circuitry and adaptive mechanisms enabling resistance to the azole antifungal drugs
Source: PLoS Genet. 2018 Apr 27;14(4):e1007319. doi: 10.1371/journal.pgen.1007319 (PMC5922528; doi:10.1371/journal.pgen.1007319)
Supplement: S2 Table — (XLSX) [file pgen.1007319.s002.xlsx]

## Sheet: Sheet1
S2 Table: Growth of S. cereivisiae SGA mutants that displayed hypersensitivty to miconazole.
Plate Number	Plate Position	Gene Name	ORF Name	Gene Description	Growth in YPD	Growth in YPD Plus Miconazole	Relative Growth (+drug/-drug)
4	D3	BAP2	YBR068C	High-affinity leucine permease	1.0244	0.3718	0.362944
7	B4	PHO2	YDL106C	Homeobox transcription factor; regulatory targets include genes involved in phosphate metabolism; binds cooperatively with Pho4p to the PHO5 promoter; phosphorylation of Pho2p facilitates interaction with Pho4p	1.193	0.1726	0.144677
11	C2	TRP4	YDR354W	Anthranilate phosphoribosyl transferase of the tryptophan biosynthetic pathway, catalyzes the phosphoribosylation of anthranilate, subject to the general control system of amino acid biosynthesis	1.0494	0.1462	0.139318
11	F9	SPT3	YDR392W	Subunit of the SAGA and SAGA-like transcriptional regulatory complexes, interacts with Spt15p to activate transcription of some RNA polymerase II-dependent genes, also functions to inhibit transcription at some promoters	1.0279	0.0998	0.0970912
12	B4	UPC2	YDR213W	Sterol regulatory element binding protein, induces transcription of sterol biosynthetic genes and of DAN/TIR gene products; Ecm22p homolog; relocates from intracellular membranes to perinuclear foci on sterol depletion	1.0193	0.081	0.0794663
12	B7	UME6	YDR207C	Key transcriptional regulator of early meiotic genes, binds URS1 upstream regulatory sequence, couples metabolic responses to nutritional cues with initiation and progression of meiosis, forms complex with Ime1p, and also with Sin3p-Rpd3p	1.0193	0.081	0.0794663
17	B10	SGF73	YGL066W	Subunit of SAGA histone acetyltransferase complex; involved in formation of the preinitiation complex assembly at promoters; null mutant displays defects in premeiotic DNA synthesis	1.088	0.0674	0.0619485
18	F3	MDM39	YGL020C	Subunit of the GET complex; involved in insertion of proteins into the ER membrane; required for the retrieval of HDEL proteins from the Golgi to the ER in an ERD2 dependent fashion and for normal mitochondrial morphology and inheritance	1.0074	0.078	0.077427
32	B10	CNB1	YKL190W	Calcineurin B; the regulatory subunit of calcineurin	1.0762	0.1336	0.12414
33	B12	CSF1	YLR087C	Protein required for fermentation at low temperature; the authentic, non-tagged protein is detected in highly purified mitochondria in high-throughput studies	1.1482	0.0694	0.0604424
38	D3	SST2	YLR452C	GTPase-activating protein for Gpa1p, regulates desensitization to alpha factor pheromone; also required to prevent receptor-independent signaling of the mating pathway	1.0616	0.1031	0.0971176
43	G7	CSE2	YNR010W	Subunit of the RNA polymerase II mediator complex; associates with core polymerase subunits to form the RNA polymerase II holoenzyme; component of the Med9/10 module; required for regulation of RNA polymerase II activity	1.052	0.0747	0.0710076
44	G9	SIN4	YNL236W	Subunit of the RNA polymerase II mediator complex; associates with core polymerase subunits to form the RNA polymerase II holoenzyme; contributes to both postive and negative transcriptional regulation; dispensible for basal transcription	0.976	0.09	0.0922131
56	F6	BRE1	YDL074C	E3 ubiquitin ligase, forms heterodimer with Rad6p to monoubiquinate histone H2B-K123, which is required for the subsequent methylation of histone H3-K4 and H3-K79; required for DSBR, transcription, silencing, and checkpoint control	1.0398	0.0577	0.0554914
