# Supplementary material for: Global analysis of genetic circuitry and adaptive mechanisms enabling resistance to the azole antifungal drugs
Source: PLoS Genet. 2018 Apr 27;14(4):e1007319. doi: 10.1371/journal.pgen.1007319 (PMC5922528; doi:10.1371/journal.pgen.1007319)
Supplement: S5 Table — (XLSX) [file pgen.1007319.s005.xlsx]

## Sheet: Sheet1
S5 Table: Oligonucleotides used in this study.
Primer	Description	Sequence
oLC166	CaERG3-R4	GCTGGGAAAAATTTAGGAGC
oLC274	pJK863down-F	CTGTCAAGGAGGGTATTCTGG
oLC275	pJK863up-R	AAAGTCAAAGTTCCAAGGGG
oLC300	Tetp-F-NotI	ATAAGAATGCGGCCGCGTTTGGTTCAGCACCTTGTCG
oLC382	CaSAP30-D	GTTAACACTTCTCCCGTTGC
oLC385	CdHIS1-C	GTCCATTAACTTCAAACC
oLC499	CaERG3-513-F	CAAAACTACTTGTTAAGC
oLC500	CaERG3-1683-R	GTTGATGTGATGTAAGTTAG
oLC534	CaTAR-797-R	GATGGAGATAGTTTACGG
oLC752	CaGPD1+570-F	AGTATGTGGAGCTTTACTGGGA
oLC753	GPD1+766-R	CAGAAACACCAGCAACATCTTC
oLC756	CaHSP90+1051-F	GCTGAAGAGTTGATTCCAGAAT
oLC757	CaHSP90+1236-R	GGAGAAAGCAGTGTAGAATTGG
oLC1127	CaCDR1 + 382-F	TTAAGAGCATATGGTGTTGC
oLC1128	CaCDR1 + 617-R	CATAAGTGTTAACAGCAATGG
oLC1129	CaCDR2+342-F	AAGCCATCGAAATTAGGGG
oLC1130	CaCDR2+609-R	ATAAGTGTTAACAGCAATGG
oLC1131	CaERG11+331-F	GATGTTTCTGCTGAAGATGC
oLC1132	CaERG11+642-R	ATAGTTGAGCAAATGAACGG
oLC1261	YDL106C-A	TATGGAGTTAAAAGTGTGGGATTGT
oLC1268	YDR392W-A	GCGTCTCTTAGTTTCTTTGCAATAC
oLC1269	YDR213W-A	TATTGTCTTCAGTGAATGTGCTTGT
oLC1270	YDR207C-A	ATTGCTACAAGTAGTAGAGCGCAGT
oLC1276	YGL066W-A	TCAGCATATGGATATTTTTCACTCA
oLC1434	CaUTR2+136-F	GGTATCTGTGGTACTGGGGC
oLC1435	CaUTR2+394-R	CAACGGTACCAGTGGTATG
oLC1510	YKL190W-A	ATAATTTGTTTCCCTCGACTTCTCT
oLC1511	YLR087C-A	GTCTTTGGTCTGTCAAGTCCTTTTA
oLC1512	YLR452C-A	AATAATTATGGGATGTCTGGGTTTT
oLC1514	YNL236W-A	TACCACTCCCTTTAACGTTTGAATA
oLC1533	YDR392W-D	TTCTATATTTTCTTTCCAAACAGCG
oLC1534	YDR213W-D	AATTGCCTCTCTATCAAAGTTTCCT
oLC1535	YDR207C-D	GAAATTTGGCTTATCAGTACGAATG
oLC1536	YGL066W-D	TGGCATTTATAAAAATTCTACCCAA
oLC1538	YKL190W-D	TTTGAGGAAAATCTCTGGTATTCTG
oLC1540	YLR452C-D	GTGTATGATGCGAAGATTCGTAAG
oLC1542	YNL236W-D	ACAACCAGCTTATATGTGGATGAAT
oLC1548	YDL106C-B	TTTCTTTCTTTCTACCAAAGAGGGT
oLC1549	YLR087-B	TACGCCACTGTTCTGTTGTAAATAA
oLC2258	CaCRH11+571-F	GTTTCCCACAATCACCAATG
oLC2259	CaCRH11+771-R	CCAAGAACCAGATTGATCAG
oLC2285	CaACT1+855-F	GACCTTGAGATACCCAATTG
oLC2286	CaACT1+1076-R	CAGCTTGAATGGAAACGTAG
oLC2663	CaSPT3-pLC605-F	AAATATTCAAAGTGTTATTTTTTTTAGGGCTAATACGACAACACCACTTGTCACCACTAACATACAGAAAGGAAACAGCTATGACCATG
oLC2664	CaSPT3-pLC605-R	TTGCTTCTCCCAGCACAAACATCATCTGCAGAATCTCAATCCTGTATTTGTACTTGTTATCAGAGGCCATGTAAAACGACGGCCAG
oLC2665	CaSGF73-pLC605-F	GAACATAAACACACATAGACACACACACAACCAAAAAAAAAAAACCCAATTTGATTCCTGTTATCAAATAGGAAACAGCTATGACCATG
oLC2666	CaSGF73-pLC605-R	TCGATTCTGAATTATCTAATAATGACAGTACTTGAGCTAATGTTATGACTTGATCGGCTTTTGTTGACATGTAAAACGACGGCCAG
oLC2375	CaORF19.3473-456-F (-456bp)	GGAGGAGATAAGTGGATAAC
oLC2376	CaORF19.3473+1821-R (+1821bp)	CGAAGGCAAATCACATCTAG
oLC2377	CaORF19.3473+146-R (+146bp)	GTTGATGGGTCGGGTTCTTC
oLC2387	CaSIN4+93-R (+93bp)	GAATCCATTACGGGACCACG
oLC2388	CaSPT3-pLC49-KO-F	TATTCAAAGTGTTATTTTTTTTAGGGCTAATACGACAACACCACTTGTCACCACTAACATACAGAAAATGGGAAACAGCTATGACCATG
oLC2389	CaSPT3-pLC49-KO-R	GACTTTTGTCATAAAACTACATTAGACGCCACCATGAATAGAGATTTATAATAATAAAAAAAAATATTTAGTAAAACGACGGCCAG
oLC2390	CaSPT3-108 - F (-108bp)	GCTCACTGACATTTGTTGTG
oLC2391	CaSPT3+ 1171- R (+1171bp)	CTCGATTTGCTCCCAATGGC
oLC2392	CaSPT3+ 308 - R (+308bp)	GATTCAGTTCCACCACCTTC
oLC2393	CaSST2-pLC49-KO-F	TTCCCCTTTGGAGGTGGTTTTTGTTATGGGAAATACTATTGTACATCTTTTTCATAATTAATTAATTATGGGAAACAGCTATGACCATG
oLC2394	CaSST2-pLC49-KO-R	GCATACATTTGTAGATTAGTTATTGCATTTATATATTCGAATATATAAAAGTAAAATAAATACAGTACTAGTAAAACGACGGCCAG
oLC2395	CaSST2-218-F (-218bp)	GTGACATGGATCTGATGAGG
oLC2396	CaSST2+2200-R (+2200bp)	TGCGTTGTCTAGACGTATTG
oLC2397	CaSST2+46-R (+46bp)	ACTCCATATTATCTCGTGGC
oLC2398	CaUME6-pLC49-KO-F	CTTCACTCCAAACATCAATATCCTCAATTTACTTCCAATTAGTTTTATTTTTTAATCCACTGTATAAATGGGAAACAGCTATGACCATG
oLC2399	CaUME6-pLC49-KO-R	ACAACAACAACAATAACCACCGTCAACCGTCAACCTGTTAATTCTTAATTCTTAACTTAGCCTAATTTCAGTAAAACGACGGCCAG
oLC2400	CaUME6- 181- F (-181bp)	GGTCCAATTTTTGACTTAAC
oLC2401	CaUME6+2907 –R (+2907bp)	CTTGTTGGAATCTTCTACGG
oLC2402	CaUME6+271 -R (+271 bp)	CATAAGGTTGAGCTTGCTGC
oLC2403	CaUPC2-pLC49-KO-F	TAGTTTTCAACCACTATTACTACCTTTCTATTTTTTAAAATTTTTTTTTTCAACAAAAAAGCCATTTATGGGAAACAGCTATGACCATG
oLC2404	CaUPC2-pLC49-KO-R	CTACGCGGTATTGACCTGTCAAAAAAAAATTTTTTTTTGTACATTAATTATTAATCATATTAGTAAACTAGTAAAACGACGGCCAG
oLC2405	CaUPC2-121 -F (-121bp)	CCATAACTGCAGAGAATCAC
oLC2406	CaUPC2+ 2252-R (+2252bp)	CGGCTAGTGTTGTAATAAAC
oLC2407	CaUPC2+ 476-R (+476bp)	GAAGACAAAGCACTAAGTGG
oLC2420	CaSIN4-498-F-KpnI	CGGGGTACCCAGCTATGACCACTAGAGG
oLC2421	CaSIN4+0-R-ApaI	TTGCGGGCCCGGTATGACTTGGTTGCTTTGG
oLC2422	CaSIN4 -569-F	ACCAATAAGAACACCGTTCC
oLC2423	CaSIN4 +3345- F- SacII	TCCCCGCGGAGCAAATTCAGCCATATGAGG
oLC2424	CaSIN4 +3830 –R- SacI	CCCGAGCTCCAATTCAACCACAGATTCTCC
oLC2425	CaSIN4 +3345- F- SacII	TCCCCGCGGAGCAAATTCAGCCATATGAGG
oLC2528	CaSST2-pLC44-KO-F	TTCCCCTTTGGAGGTGGTTTTTGTTATGGGAAATACTATTGTACATCTTTTTCATAATTAATTAATTATGCCAGTGTGCTGGAATTCG
oLC2529	CaSST2-pLC44-KO-R	GCATACATTTGTAGATTAGTTATTGCATTTATATATTCGAATATATAAAAGTAAAATAAATACAGTACTAGGATATCTGCAGAATTCGC
oLC3159	CaRGD1-KO-pLC49-F	AAACAAACCATTATCTAATTTTTTTTATTTCCTATTTATACCAAGTTTTTGCTCCCCCTTAGTCGTCATGGGAAACAGCTATGACCATG
oLC3160	CaRGD1-KO-pLC49-R	CGTGAATATATTTGTATCATTTTTTTTTTCTAATTTTTATCAAATTATACATGTAATATTATAACAATTAGTAAAACGACGGCCAG
oLC3161	CaRGD1-179-F	GGAACGACAAATCTACACAAC
oLC3162	CaRGD1+75-R	GTTGGTGGTTGTGGAAGTGG
oLC3163	CaRGD1+2277-R	CGTGTTAATAAACCACCAAG
oLC3455	CaPEP8+487-R	TCAATCCGGTTACCGGTTTG
oLC3596	CaRHO3-KO-pLC4-F	ACCAGTAGTCTAAGCCGAGGACTACTTTTTCAGTTTCATCAAAGGGTACCTTAAATATCATTAAAACATGGGAAACAGCTATGACCATG
oLC3597	CaRHO3-KO-pLC49-R	TAATAACAATACCAAAAAAAAACGCCAACGCCAACACCAACACCAACACCAACACCAATGACAAAACTTAGTAAAACGACGGCCAG
oLC3598	CaRHO3-390-F	GTGGTATTTTTGGGCACAGC
oLC3599	CaRHO3+912-R	GAGCTTCCCTTGGCTTTATC
oLC3600	CaRHO3+171-R	GATGTTTTACCACACGCACC
oLC3601	CaRHO4-KO-pLC49-F	ACACCAATTTTGTTTTCACTATTTAGTTATTGTAACGTTCTAGTTTGAAAATCCATTTCTATAAAATATGGGAAACAGCTATGACCATG
oLC3602	CaRHO4-KO-pLC49-R	CTACAAAACGATTTCTTGTCATATGCAAAACTTTAATATATTATTATGGACCTAATCAAAGAGGTATCTAGTAAAACGACGGCCAG
oLC3603	CaRHO4-199-F	CTGATCTCACACTATCACCAC
oLC3604	CaRHO4+1159-R	GCTAGTTTACAGGTCTCTGG
oLC3605	CaRHO4+112-R	GTTTCTTCTGCACTGCTTCG
oLC3614	CaPEP8-KO-pLC49-F	TTTATATTCATATACATCAATACAAGTGTGTGTGTGTGTGTGTTTGTTTCTTCTTTAAAGTGCTACTATGGGAAACAGCTATGACCATG
oLC3615	CaPEP8-KO-pLC49-R	ACAACACCCATGTTTGTATCTTCAATTAAACAAAAAAAAAGATCCCTCACATACTCAAACAACTCTTCTAGTAAAACGACGGCCAG
oLC3616	CaPEP8 -286-F	GGAAGGAAGAGAAAAGCGTG
oLC3721	CaMDR1+582-F	GTCATACTACAAATTCCCAC
oLC3722	CaMDR1+837-R	CATGAACCAAAAAGTCCATC
oLC3805	CaPEP8+1308-R	GACTAGGCCGAACTTGTATG
oLC4625	CaFLU1+774 F	GATTTGTCGTTTCTTTGCTG
oLC4626	CaFLU1+981 R	GAAATATGAAGTCCATCTCC
oLC4629	CaPIKα-KO-pLC49-F	GAACGAAGAAATCCAACAGTATTATTTTCACTACATCATCAATACACTGAACCTTATAATTTTTGCAAATGGGAAACAGCTATGACCATG
oLC4630	CaPIKα-KO-pLC49-R	TGTTAAAAAATGCATCAATTTTTTTTGCATGTGCTTTCTCGTATTTATAATTTGATATTAAATAGCAAACTCTAGTAAAACGACGGCCAG
oLC4631	CaPIKα+1884-F	CGCTTCAGGATCAGTTTGAC
oLC4632	CaPIKα-156-F	ACCGCACGATCAGCTTATAC
oLC4633	CaPIKα+3567-R	CTCCGTGGTTTCCTATTCAGC
oLC4714	tetOp+488F	TCGTTTCTGATGGGCTTTTC
oLC5044	CaORF19.344+532F	ATTTGATGGGCAGAGATGGG
oLC5045	CaORF19.344+742R	CGGCAGCAACAGCAGTATTA
oLC5060	Orf19.304+390F	GATTTGCCCTCTTGATACCG
oLC5061	Orf19.304+673R	CAGTTAATGTCCCTAGAGGG
oLC5107	orf19.344 -707F	TGTCTGTCTGTCGGTAGATG
oLC5108	orf19.344 +203R	GATGAAGTGGAGGAGTTTCG
oLC6127	CaNPR2 +627-F	CTTGATTCAGCAGATATACC
oLC6128	CaNPR2 + 805-R	CCCAATTAACATCAACTAGC
oLC6129	CaHGT13 + 727 -F	ATGTCCAAGAAAAGAGTTCG
oLC6130	CaHGT13 + 914-R	CTCTGAAAGTTTCTTGTTGG
oLC6131	CaHGT12 + 517-F	CTTTTAATTGCTGCTTGTGC
oLC6132	CaHGT12 + 679-R	TTTCTTCAGACTTGGAAACC
oLC6351	CaNPR2-tetO_repair_fwd	TAGAAAAAAAAAAGGATTTCATGATAATCGCATACTTTGGACAAACAGTTCTTGTGTACATGGTATTACAGGAAACAGCTATGACCATG
oLC6352	CaNPR2-tetO_repair_rev	ACCTTCTATGGGATGGAATACTGAATAAAATATGGCCACTATAGGAATAAATCCATCTGATGTTTCCATcgactatttatatttgtatg
oLC6353	CaNPR2_-136_fwd	GCCCTGTTAAGGTGTGTGTG
oLC6354	CaNPR2_+368_rev	TGGCCCATTCTCTTAATTGC
oLC6357	Caorf19.304-tetO_repair_fwd	GATTGTACCTCATCCTTACTTGTTTGAATTCTCACAAACCATAGCATATACACATACAGCATCACTTACTGGAAACAGCTATGACCATG
oLC6358	Caorf19.304-tetO_repair_rev	TGTGACTACTATGATCTCATGATGACTGGATGTGAATATTGTAGGTCGTGGATCTAATGAGACAGCCATcgactatttatatttgtatg
oLC6359	Caorf19.304_-200_fwd	TATTCCTTTTGCCCCTTGAG
oLC6360	Caorf19.304_+222_rev	GAGAATGAATGTCCCCACAG
oLC6363	Caorf19.344-tetO_repair_fwd	TACCTCTCATTCTTTTCAAATTTCTTGAATTCTGGTTTTCCTCTAATTTGTATATAAACATATACAAACTGGAAACAGCTATGACCATG
oLC6364	Caorf19.344-tetO_repair_rev	ATCATGTTTACTTGAATGTTTTGATAGTTTATTCTTAAAGTAAGTTACGCCAATTAATTTCGAAATCATcgactatttatatttgtatg
